# Supplementary material for: Impaired health-related quality of life due to elevated risk of developing diabetes: A cross-sectional study in Indonesia
Source: PLoS One. 2023 Dec 20;18(12):e0295934. doi: 10.1371/journal.pone.0295934 (PMC10732360; doi:10.1371/journal.pone.0295934)
Supplement: S1 Dataset — (XLSX) [file pone.0295934.s001.xlsx]

## Sheet: Sheet1
No	Study sites	Gender	Age	Education	BMI	Waist circumference (cm)	Blood glucose	Findrisc Score	EQ-5D Index score	EQ-VAS
1	1	0	45-54	Senior high school	29.6	96	109	12	0.914	0.7
2	1	0	55-64	Up to junior high school	26.2	89.2	73	6	0.905	0.8
3	1	1	45-54	Up to junior high school	27.6	96.2	96	7	1	1
4	1	1	>64	Up to junior high school	21.9	81	98	13	1	1
5	1	1	<45	Senior high school	32.6	98.2	76	15	1	1
6	1	0	<45	Up to junior high school	26.9	96.3	66	7	1	0.8
7	1	0	<45	Up to junior high school	19.5	77.5	81	2	1	1
8	1	0	55-64	Up to junior high school	24.6	88.8	78	3	0.802	0.8
9	1	0	45-54	Up to junior high school	21.9	76.3	73	8	1	0.8
10	1	0	45-54	Up to junior high school	20.4	69.5	76	3	1	1
11	1	0	<45	Bachelor	31.6	96	99	9	1	0.75
12	1	1	55-64	Up to junior high school	32.1	90.5	71	10	1	1
13	1	0	45-54	Senior high school	22.9	86	85	3	1	1
14	1	1	<45	Senior high school	23	71	81	6	0.866	0.8
15	1	1	<45	Senior high school	32.4	91	96	15	1	0.9
16	1	0	<45	Senior high school	32.4	104.4	86	10	1	0.8
17	1	0	<45	Up to junior high school	34.9	104.3	90	9	0.914	0.9
18	1	1	<45	Senior high school	21.5	74	87	5	0.921	0.7
19	1	1	<45	Senior high school	18.3	59.5	77	1	0.866	0.7
20	1	1	<45	Senior high school	24.2	74	77	0	1	0.9
21	1	1	45-54	Up to junior high school	23.8	82.1	79	5	0.736	0.6
22	1	1	<45	Senior high school	19.7	72	78	4	0.747	0.9
23	1	0	>64	Up to junior high school	26.2	88.5	362	13	0.476	0.9
24	1	0	45-54	Up to junior high school	25.1	84.1	63	6	0.914	0.9
25	1	0	45-54	Up to junior high school	27.3	89.5	86	3	0.765	0.7
26	1	0	>64	Up to junior high school	22.7	71	88	5	0.824	0.6
27	1	0	<45	Senior high school	21.7	66	89	3	0.921	0.7
28	1	1	>64	Senior high school	28.1	80	101	14	1	0.9
29	1	1	<45	Senior high school	31.6	90.5	84	15	1	1
30	1	1	<45	Senior high school	22	65	79	6	0.765	1
31	1	1	<45	Senior high school	34.4	99.5	83	9	0.921	0.8
32	1	1	<45	Senior high school	20.3	65	83	3	0.78	0.6
33	1	1	<45	Senior high school	26.8	76.5	85	2	1	0.8
34	1	1	<45	Senior high school	22.6	72.5	77	3	0.921	0.7
35	1	1	<45	Senior high school	19.1	67	89	8	1	0.8
36	1	1	<45	Senior high school	24.2	78.5	61	6	0.914	1
37	1	1	<45	Senior high school	20.8	73.5	93	8	0.866	0.9
38	1	0	<45	Up to junior high school	23.6	94	81	6	1	0.75
39	1	0	>64	Up to junior high school	22	88	88	4	0.914	1
40	1	0	<45	Senior high school	20.1	74	87	1	1	1
41	1	1	45-54	Up to junior high school	26.9	92	88	10	1	1
42	1	0	45-54	Senior high school	28.2	95	83	9	1	1
43	1	0	<45	Senior high school	19.5	71	88	2	1	1
44	1	1	<45	Senior high school	22.4	75	71	12	0.914	1
45	1	0	<45	Up to junior high school	17.8	63	97	0	1	1
46	1	0	45-54	Up to junior high school	29.7	97	155	12	1	1
47	1	0	45-54	Senior high school	21	77	83	4	1	1
48	1	0	45-54	Up to junior high school	24.5	88	77	2	1	0.9
49	1	0	55-64	Senior high school	20.8	93	93	7	1	0.8
50	1	0	45-54	Up to junior high school	21.6	82	77	4	1	1
51	1	0	55-64	Up to junior high school	25.9	91	71	4	1	1
52	1	0	55-64	Senior high school	29.3	98	99	8	1	0.8
53	1	0	45-54	Up to junior high school	29.1	102	103	11	1	1
54	1	0	<45	Senior high school	23.1	85	93	3	0.914	1
55	1	0	<45	Senior high school	26	91	84	4	1	1
56	1	0	45-54	Up to junior high school	24.9	83	97	2	1	1
57	1	1	<45	Senior high school	24.8	85	80	11	0.921	0.75
58	1	1	<45	Senior high school	23.2	80	76	10	1	0.9
59	1	1	<45	Senior high school	24.4	77	80	6	1	0.8
60	1	1	<45	Senior high school	22.6	81	78	5	1	0.8
61	1	1	<45	Senior high school	17.3	65	71	3	0.921	0.75
62	1	1	<45	Bachelor	26.6	84	82	10	0.835	0.65
63	1	1	<45	Senior high school	17	59	84	3	0.571	0.7
64	1	1	<45	Senior high school	21.4	67	78	5	0.921	0.8
65	1	1	<45	Senior high school	16.5	66	83	2	1	0.8
66	1	1	<45	Senior high school	18.9	64	74	4	0.78	0.7
67	1	1	<45	Senior high school	16.4	63	76	2	1	0.8
68	1	1	<45	Senior high school	24.2	82	89	3	0.921	0.7
69	1	1	55-64	Up to junior high school	26.5	91	89	10	0.802	0.8
70	1	1	>64	Senior high school	22.1	94	85	18	1	1
71	1	1	55-64	Up to junior high school	24.3	76	68	3	1	1
72	1	1	<45	Up to junior high school	20.2	76	79	0	1	1
73	1	0	55-64	Up to junior high school	22.9	92	94	3	1	0.8
74	1	1	>64	Up to junior high school	20.3	68	98	6	0.914	0.8
75	1	0	55-64	Senior high school	20.4	80	107	4	0.881	0.7
76	1	0	45-54	Bachelor	32.2	108	102	10	0.914	0.7
77	1	1	<45	Senior high school	31.3	82	89	11	1	0.7
78	1	0	45-54	Up to junior high school	29.7	106	130	9	0.91	1
79	1	1	>64	Up to junior high school	27.1	90	80	14	0.612	0.7
80	1	1	55-64	Senior high school	25.7	86	80	7	0.921	1
81	1	0	<45	Senior high school	20.1	67	75	0	1	0.9
82	1	1	55-64	Senior high school	25.6	96	95	8	0.914	0.8
83	1	0	55-64	Senior high school	22.6	86	77	5	0.914	0.6
84	1	0	55-64	Up to junior high school	25.6	90	101	6	0.786	0.6
85	1	1	<45	Senior high school	22.6	70	71	5	0.921	0.8
86	1	0	>64	Up to junior high school	17.4	65	106	4	0.736	0.8
87	1	1	45-54	Up to junior high school	23.9	89	93	6	1	1
88	1	1	>64	Up to junior high school	36.5	106	127	13	0.795	0.9
89	1	1	<45	Senior high school	26	80	72	10	1	0.9
90	1	1	<45	Senior high school	19.3	68	90	3	1	1
91	1	1	<45	Senior high school	20.2	72	81	1	0.914	0.85
92	1	1	<45	Senior high school	16.7	62	85	9	0.835	0.6
93	1	1	<45	Bachelor	25.6	83.5	100	10	1	0.8
94	1	1	<45	Senior high school	23.8	85	81	9	0.835	0.65
95	1	1	<45	Senior high school	20	73	74	6	1	0.9
96	1	1	45-54	Senior high school	22.3	84	85	8	0.67	0.6
97	1	1	45-54	Bachelor	16.1	64	61	9	0.921	0.8
98	1	1	>64	Up to junior high school	24.5	97	81	11	1	1
99	1	1	45-54	Senior high school	25.7	89	99	7	0.835	0.8
100	1	1	>64	Up to junior high school	25.9	81.5	103	10	0.914	1
101	1	1	55-64	Up to junior high school	23	88	95	13	1	1
102	1	1	<45	Senior high school	20.8	67	64	3	0.831	0.8
103	1	0	<45	Senior high school	21.3	73	117	10	0.921	0.85
104	1	1	<45	Senior high school	19.9	72	68	3	1	0.9
105	1	1	<45	Senior high school	16.1	63.7	80	3	1	0.85
106	1	0	<45	Senior high school	21.1	70.5	93	3	1	0.7
107	1	1	<45	Senior high school	26.1	75	89	6	0.921	0.8
108	1	0	<45	Senior high school	18.4	67.5	93	6	0.921	0.9
109	1	0	<45	Senior high school	18.7	79	95	4	0.914	0.8
110	1	1	<45	Senior high school	25.1	70	81	9	1	0.8
111	1	1	<45	Senior high school	24.2	76	74	7	0.866	0.6
112	1	0	<45	Senior high school	23	89	84	1	1	0.8
113	1	0	45-54	Senior high school	24.2	90	89	2	1	0.8
114	1	1	45-54	Senior high school	21.5	78	93	2	0.835	0.8
115	1	0	45-54	Up to junior high school	24	87	92	4	0.905	0.7
116	1	0	45-54	Up to junior high school	20.7	79	100	2	1	0.8
117	1	0	45-54	Bachelor	26.1	95	92	13	0.914	0.8
118	1	0	55-64	Senior high school	23.4	88	78	3	0.835	0.7
119	1	0	<45	Senior high school	17.8	65	87	2	0.795	0.8
120	1	1	45-54	Bachelor	34.1	106	110	16	0.835	0.7
121	1	1	55-64	Up to junior high school	38.3	113	107	17	0.634	0.7
122	1	0	>64	Senior high school	15.2	65	151	5	1	0.8
123	1	0	55-64	Senior high school	21.4	79	92	6	1	0.9
124	1	1	>64	Up to junior high school	23.5	95	102	8	0.905	0.8
125	1	1	55-64	Up to junior high school	23.1	75.5	92	3	0.914	1
126	1	1	55-64	Up to junior high school	23.2	79	89	3	0.835	0.8
127	1	1	>64	Up to junior high school	14.4	75	99	4	0.722	0.9
128	1	0	<45	Senior high school	17.4	74	89	0	1	0.9
129	1	1	45-54	Up to junior high school	19.1	76	83	2	0.802	0.7
130	1	1	55-64	Senior high school	20.3	90	90	12	0.905	0.9
131	1	0	45-54	Up to junior high school	24	80	85	5	1	0.8
132	1	0	>64	Senior high school	17.7	84	94	7	0.696	0.8
133	1	0	>64	Up to junior high school	20.9	86	89	7	1	0.8
134	1	1	45-54	Senior high school	26	112	97	13	0.914	0.9
135	1	1	<45	Senior high school	21.9	80.5	84	8	0.914	0.8
136	1	0	>64	Up to junior high school	20.3	80	85	9	0.786	0.8
137	1	0	>64	Up to junior high school	21	80.3	88	4	0.914	0.7
138	1	1	>64	Up to junior high school	27.3	97	92	9	0.905	0.6
139	1	0	<45	Senior high school	30.2	101.5	89	7	1	0.9
140	1	1	>64	Up to junior high school	26.7	90.5	130	11	0.835	0.8
141	1	0	<45	Up to junior high school	27.6	91.4	100	3	0.745	0.9
142	1	0	>64	Bachelor	29.2	89	82	7	0.914	0.6
143	1	1	55-64	Bachelor	27	88	105	7	1	0.7
144	1	0	45-54	Senior high school	26.9	91	78	5	1	0.9
145	1	1	45-54	Senior high school	34.2	102	104	9	0.914	1
146	1	0	>64	Bachelor	23.4	80.5	86	7	0.795	0.7
147	1	1	55-64	Up to junior high school	25.1	92	82	10	0.905	0.7
148	1	0	>64	Up to junior high school	18.3	67	86	5	0.914	0.9
149	1	1	<45	Senior high school	28.9	110.2	89	10	0.626	0.9
150	1	0	55-64	Senior high school	24.4	85	84	3	0.826	1
151	1	1	45-54	Senior high school	26.7	76	63	3	0.914	0.9
152	1	0	45-54	Bachelor	25.9	87	85	9	1	0.8
153	1	1	55-64	Senior high school	28.5	92	94	11	0.626	0.7
154	1	0	>64	Bachelor	22.5	90	80	15	0.831	0.8
155	1	0	>64	Up to junior high school	23.1	82.5	62	4	0.745	0.9
156	1	1	<45	Senior high school	22.3	76	79	2	1	0.8
157	1	1	55-64	Up to junior high school	27.3	94	102	11	1	0.75
158	1	0	45-54	Up to junior high school	22.5	52	89	2	0.905	1
159	1	1	55-64	Bachelor	37	110	113	14	1	0.8
160	1	1	55-64	Up to junior high school	23.8	81	63	6	1	0.9
161	1	0	>64	Bachelor	29.5	97	70	8	0.914	1
162	1	1	45-54	Senior high school	27.1	102	78	14	0.914	1
163	1	1	55-64	Up to junior high school	22.1	77	80	6	0.417	0.9
164	1	1	45-54	Senior high school	23.4	94	80	9	0.921	0.9
165	1	1	>64	Up to junior high school	30.4	101	163	19	0.795	0.8
166	1	1	>64	Up to junior high school	20	82	101	7	0.786	0.8
167	1	0	45-54	Senior high school	24.7	75	79	5	0.914	0.8
168	1	0	>64	Senior high school	29	106	113	10	0.745	0.7
169	1	0	55-64	Up to junior high school	28.6	95	95	12	0.914	0.8
170	1	0	>64	Up to junior high school	28.9	90	95	6	0.914	1
171	1	1	45-54	Up to junior high school	27.3	88	93	6	0.905	0.8
172	1	1	>64	Bachelor	26.6	78	95	5	0.705	1
173	1	1	>64	Up to junior high school	21.3	71	81	6	0.643	0.7
174	1	1	>64	Up to junior high school	23.2	84	258	9	0.566	0.8
175	1	1	>64	Up to junior high school	28.8	93	193	10	0.705	1
176	1	1	45-54	Up to junior high school	22.1	76	90	2	0.914	1
177	1	1	<45	Senior high school	26.4	83	85	4	0.914	0.8
178	1	0	>64	Senior high school	22.7	89	69	4	1	0.7
179	1	1	>64	Up to junior high school	20.5	90	93	9	0.705	1
180	1	1	45-54	Senior high school	29.6	89	103	9	1	1
181	1	0	>64	Senior high school	19.6	77	87	4	1	0.9
182	1	1	>64	Up to junior high school	23	88	62	9	0.914	0.7
183	1	1	>64	Up to junior high school	24.3	85	92	12	1	0.9
184	1	1	55-64	Up to junior high school	16.6	64	86	5	0.707	0.7
185	1	0	>64	Bachelor	24.9	89	79	6	0.914	0.7
186	1	1	>64	Up to junior high school	20.9	86.5	86	7	0.355	0.8
187	1	1	>64	Up to junior high school	19.3	74	83	4	0.516	0.9
188	1	1	>64	Up to junior high school	25.3	82	99	13	1	0.9
189	1	1	>64	Up to junior high school	17.3	65	89	5	0.815	0.7
190	1	1	45-54	Senior high school	19	62	90	7	0.905	1
191	1	1	45-54	Senior high school	19.3	77	77	4	1	0.9
192	1	1	45-54	Up to junior high school	27.2	85	81	12	0.795	0.8
193	1	0	<45	Up to junior high school	22.3	80	116	1	0.921	1
194	1	0	45-54	Up to junior high school	19.6	77	64	4	0.914	0.8
195	1	0	55-64	Posgraduate	22.6	74	91	3	0.914	1
196	1	0	55-64	Up to junior high school	18.3	71	80	3	1	1
197	1	0	55-64	Senior high school	21.4	70	72	6	1	1
198	1	0	55-64	Senior high school	27.7	92	85	7	0.914	1
199	1	1	>64	Up to junior high school	15.5	71	151	5	0.413	0.7
200	1	1	55-64	Up to junior high school	18.8	71	72	6	0.914	1
201	1	1	45-54	Up to junior high school	27.8	97.5	79	8	0.914	0.9
202	1	1	>64	Up to junior high school	24.8	86	100	8	0.914	1
203	1	1	>64	Bachelor	17.5	76	86	4	0.617	0.7
204	1	1	<45	Senior high school	22.4	74	76	1	0.795	0.8
205	1	0	>64	Up to junior high school	21.3	72	80	7	1	1
206	1	1	45-54	Up to junior high school	27.4	85	70	6	0.914	1
207	1	0	>64	Up to junior high school	19	83	94	7	0.914	0.8
208	1	1	>64	Up to junior high school	32.2	96	113	14	0.795	1
209	1	0	45-54	Posgraduate	23.8	81	74	2	0.914	0.9
210	1	0	>64	Up to junior high school	19.5	75	128	6	0.472	0.7
211	1	1	45-54	Up to junior high school	24	81.5	81	13	0.914	1
212	1	0	55-64	Senior high school	22.2	93	113	8	1	1
213	1	1	>64	Up to junior high school	18.9	81	70	8	0.905	0.8
214	1	1	<45	Senior high school	19.8	68	83	2	0.914	1
215	1	1	<45	Bachelor	19.6	82.5	102	8	1	0.9
216	1	1	45-54	Bachelor	23.6	94	77	6	1	0.9
217	1	1	<45	Bachelor	21.9	85	77	6	1	0.9
218	1	1	<45	Bachelor	29.2	99.5	99	10	1	0.9
219	1	1	45-54	Bachelor	25.8	99	92	7	0.914	0.7
220	1	1	55-64	Bachelor	24.9	100.5	89	8	1	0.9
221	1	0	45-54	Senior high school	21.8	80.5	95	3	0.835	0.85
222	1	1	45-54	Bachelor	26.5	90	95	12	1	0.6
223	1	1	45-54	Bachelor	27.3	106.5	87	9	0.921	0.7
224	1	1	45-54	Bachelor	21.5	86	92	10	1	0.8
225	1	1	55-64	Senior high school	21.8	91	105	9	1	0.9
226	1	0	55-64	Bachelor	23.9	90.5	95	3	1	0.9
227	1	0	45-54	Bachelor	24.4	86	111	6	0.921	0.65
228	1	1	45-54	Bachelor	28.1	90	111	9	1	0.8
229	1	1	45-54	Bachelor	34	107	77	16	1	0.8
230	1	1	45-54	Senior high school	31.6	103.5	90	14	1	0.7
231	1	0	55-64	Bachelor	18.8	81	103	3	1	0.7
232	1	1	45-54	Senior high school	31.5	96	100	18	1	1
233	1	1	>64	Senior high school	28.9	104	98	16	0.795	0.7
234	1	1	<45	Senior high school	22.4	78.5	90	0	1	0.9
235	1	1	45-54	Senior high school	22.6	94.6	90	6	0.921	0.9
236	1	1	45-54	Senior high school	23.7	88.5	69	6	1	0.8
237	1	1	45-54	Senior high school	31.2	104	108	16	0.609	0.8
238	1	1	<45	Senior high school	18.7	76	77	0	1	0.9
239	1	1	55-64	Senior high school	24.4	87.5	229	13	0.914	0.6
240	1	1	45-54	Senior high school	25.6	86	90	6	0.914	0.8
241	1	1	55-64	Posgraduate	25.4	98	95	9	1	0.6
242	1	0	55-64	Bachelor	26.1	100.5	90	7	1	0.8
243	1	0	55-64	Bachelor	25	90.5	90	4	1	0.9
244	1	1	45-54	Bachelor	25.6	96.5	68	7	0.914	0.95
245	1	1	45-54	Senior high school	27.5	100.5	119	11	1	0.8
246	1	1	55-64	Senior high school	21.9	90	95	17	0.914	0.7
247	1	1	55-64	Senior high school	23.1	98.5	92	8	0.91	0.9
248	1	1	<45	Senior high school	26.1	86.5	68	9	1	0.8
249	1	1	55-64	Bachelor	26.8	94	77	14	1	0.8
250	1	1	<45	Senior high school	30.1	104.5	103	15	1	0.8
251	1	1	45-54	Senior high school	25.9	97.5	114	16	0.866	0.8
252	1	1	<45	Bachelor	17.3	79	75	7	0.914	0.7
253	1	0	55-64	Bachelor	25.3	103	158	10	0.804	0.8
254	1	1	>64	Senior high school	20.3	87.5	90	9	1	0.8
255	1	1	<45	Senior high school	17.9	68.5	81	0	0.905	0.8
256	1	1	55-64	Senior high school	25.7	105.5	78	8	0.914	0.9
257	1	1	45-54	Senior high school	23.1	86.5	80	8	0.921	0.9
258	1	0	45-54	Bachelor	28.7	97.5	93	8	0.914	0.8
259	1	1	45-54	Senior high school	31.1	92	72	16	0.82	0.8
260	1	1	45-54	Bachelor	23.6	87.5	92	12	0.921	0.8
261	1	0	45-54	Bachelor	27.7	99	78	7	0.905	0.8
262	1	1	<45	Bachelor	29.2	95	90	6	1	0.85
263	1	0	55-64	Bachelor	23.8	94.5	88	7	1	0.9
264	1	1	55-64	Bachelor	24.4	89	88	9	1	0.9
265	1	1	45-54	Bachelor	22.9	84	80	5	1	0.95
266	1	1	45-54	Senior high school	24	81.5	103	12	1	0.9
267	1	1	55-64	Bachelor	27.3	96.5	78	8	1	0.9
268	1	1	55-64	Senior high school	20.4	72	133	3	1	0.9
269	1	1	<45	Bachelor	23.6	80.5	87	3	1	0.9
270	1	1	>64	Bachelor	25.8	94	95	9	1	0.8
271	1	1	45-54	Bachelor	27.5	89	82	12	0.905	0.8
272	1	1	55-64	Bachelor	27.1	101	221	11	0.716	0.7
273	1	1	55-64	Up to junior high school	23.5	91	92	7	0.914	0.6
274	1	0	<45	Bachelor	24.1	98.5	98	5	0.914	0.8
275	1	1	45-54	Senior high school	22.7	91	96	6	0.914	0.8
276	1	1	45-54	Senior high school	24.2	98.5	124	8	0.835	0.75
277	1	1	45-54	Senior high school	30.5	90	200	14	0.835	0.55
278	1	1	55-64	Senior high school	26.4	99.5	98	9	1	0.8
279	1	1	45-54	Bachelor	19.6	88.5	80	11	1	0.75
280	1	1	45-54	Senior high school	30.4	105	85	14	1	0.8
281	1	1	55-64	Senior high school	29.8	102	65	8	1	0.8
282	1	1	55-64	Senior high school	17.9	79.5	89	3	1	0.7
283	1	1	55-64	Bachelor	27.5	104	94	8	1	0.8
284	1	1	45-54	Senior high school	19.2	72.5	89	2	1	0.6
285	1	1	55-64	Senior high school	26.3	101	88	8	1	1
286	1	1	<45	Bachelor	22.3	95	89	4	1	0.9
287	1	1	45-54	Senior high school	21	85.5	83	5	1	0.9
288	1	1	55-64	Bachelor	29.4	100.5	126	20	1	0.9
289	1	1	>64	Bachelor	23.5	93	102	8	1	0.9
290	1	1	45-54	Bachelor	27.4	94	95	15	0.835	0.5
291	1	1	55-64	Senior high school	26.1	100.5	118	15	1	0.85
292	1	1	45-54	Senior high school	23.6	88	76	5	1	0.7
293	1	1	<45	Senior high school	30.2	93.5	108	12	0.835	0.75
294	1	1	55-64	Posgraduate	28.9	108	117	8	0.914	0.7
295	1	1	55-64	Bachelor	41.2	138	101	10	0.881	0.65
296	1	1	45-54	Up to junior high school	25	93	109	12	1	0.6
297	1	1	55-64	Senior high school	23.4	96.5	95	9	0.795	0.7
298	1	1	>64	Bachelor	35.5	114.5	99	15	0.914	0.7
299	1	1	55-64	Senior high school	21.9	89	88	12	1	0.7
300	1	1	45-54	Bachelor	26.1	90	100	7	1	0.8
301	1	1	45-54	Senior high school	27.5	107.5	93	18	0.914	0.7
302	1	1	45-54	Bachelor	23.3	87.5	76	12	1	0.8
303	1	1	>64	Bachelor	23.2	91.5	150	15	1	0.8
304	1	1	45-54	Bachelor	26.9	103	115	12	1	0.75
305	1	1	45-54	Bachelor	26	84.5	221	11	1	0.8
306	1	1	>64	Bachelor	22.9	104	129	8	1	0.8
307	1	1	>64	Bachelor	33.9	108	119	11	0.713	0.7
308	1	1	55-64	Bachelor	29.6	110.5	112	15	0.914	0.7
309	1	1	45-54	Bachelor	20.6	94	94	6	1	0.8
310	1	1	<45	Bachelor	26.5	97.5	94	10	0.914	0.8
311	1	1	55-64	Senior high school	23.6	98	85	9	1	0.65
312	1	1	45-54	Senior high school	23.7	90.6	91	6	1	0.95
313	1	1	>64	Senior high school	18.6	78.5	103	6	0.921	0.6
314	1	1	>64	Bachelor	26.9	99	91	11	1	0.7
315	1	1	>64	Posgraduate	25.2	95	103	16	1	0.7
316	1	1	45-54	Bachelor	23.6	98.5	105	11	1	0.9
317	1	1	55-64	Senior high school	23.8	91.5	91	12	0.914	0.7
318	1	1	55-64	Senior high school	17.6	74	108	3	0.914	0.7
319	1	1	55-64	Bachelor	29	118.5	90	11	0.881	0.8
320	1	1	<45	Bachelor	25.2	86	95	9	1	0.8
321	1	1	55-64	Bachelor	26	96.5	101	13	0.914	0.75
322	1	1	>64	Senior high school	25.6	96	106	9	0.914	0.6
323	1	1	55-64	Bachelor	18.1	76.5	90	8	1	0.5
324	1	1	<45	Bachelor	23.1	86	69	8	1	0.7
325	1	1	45-54	Senior high school	24.1	92	83	7	0.881	0.95
326	1	1	45-54	Senior high school	22.6	84	93	5	0.914	0.95
327	1	1	<45	Senior high school	27.1	97.5	105	5	1	0.75
328	1	1	>64	Bachelor	23.1	90	101	15	0.835	0.5
329	1	1	<45	Bachelor	20.1	68	74	2	0.835	0.8
330	1	1	<45	Bachelor	27.6	86	90	9	1	0.8
331	1	1	<45	Bachelor	20.7	81	98	10	0.914	0.8
332	1	0	55-64	Bachelor	34	109	103	17	0.905	0.85
333	1	1	<45	Senior high school	32.4	91	90	9	1	0.65
334	1	0	45-54	Senior high school	26.7	92.5	92	5	0.905	0.75
335	1	1	55-64	Up to junior high school	19.9	92	106	7	0.881	0.85
336	1	0	<45	Posgraduate	26.2	96.5	105	7	1	0.5
337	1	0	<45	Bachelor	34.4	110	111	7	1	0.85
338	1	1	<45	Posgraduate	20	67	83	1	1	0.9
339	1	1	<45	Bachelor	27.3	87.5	95	4	0.78	0.6
340	1	1	55-64	Senior high school	29.7	103.5	110	8	1	0.85
341	1	1	45-54	Bachelor	33.8	103.5	117	14	1	0.9
342	1	0	<45	Posgraduate	29.7	107	115	6	0.835	0.9
343	1	1	<45	Bachelor	23.2	77.5	98	0	0.921	0.8
344	1	1	<45	Posgraduate	21.3	84	98	3	1	0.7
345	1	0	<45	Bachelor	26.9	95	97	4	0.914	0.5
346	1	0	55-64	Posgraduate	24	94	90	7	1	0.85
347	1	0	45-54	Bachelor	26.6	96	118	6	1	0.75
348	1	1	55-64	Bachelor	23.8	82.5	98	6	1	0.75
349	1	1	<45	Bachelor	26.1	91.5	88	10	0.905	0.8
350	1	1	45-54	Posgraduate	22.7	84	108	5	1	0.8
351	1	0	<45	Senior high school	15.5	85	90	1	1	0.8
352	1	1	<45	Posgraduate	23.9	92	106	11	0.914	0.75
353	1	1	45-54	Posgraduate	28.3	110.5	101	7	1	0.9
354	1	0	<45	Bachelor	22.9	90	101	2	1	0.75
355	1	0	45-54	Posgraduate	23.9	94	106	10	1	0.85
356	1	1	<45	Posgraduate	23.4	78.5	95	2	0.921	0.7
357	1	0	<45	Posgraduate	26.2	97.5	90	6	1	0.75
358	1	0	<45	Bachelor	23.5	89.5	95	2	0.914	0.7
359	1	0	45-54	Bachelor	25.4	93.5	97	4	1	0.7
360	1	0	45-54	Senior high school	31.2	109	85	9	1	0.85
361	1	1	45-54	Senior high school	27.8	99.5	85	7	1	0.7
362	1	0	<45	Senior high school	29.5	102	76	10	1	0.9
363	1	1	<45	Bachelor	23.7	82.5	83	6	0.921	1
364	1	0	45-54	Senior high school	28.3	102	78	6	1	0.85
365	1	0	<45	Bachelor	18.2	72	72	4	1	0.7
366	1	1	<45	Bachelor	20.8	73	95	0	0.921	1
367	1	0	<45	Senior high school	19	71	97	0	1	0.75
368	1	0	<45	Bachelor	19.8	73	87	5	1	0.9
369	1	0	<45	Senior high school	25.8	96	95	5	1	0.8
370	1	0	<45	Senior high school	29.4	105	87	13	0.905	0.7
371	1	0	45-54	Bachelor	22.9	88	90	2	1	1
372	1	1	<45	Senior high school	22.5	71.5	85	0	0.914	0.8
373	1	0	<45	Senior high school	28.1	94.5	67	5	0.826	0.6
374	1	1	<45	Bachelor	23.8	88	80	8	1	0.8
375	1	0	<45	Senior high school	22.1	86.5	95	5	1	0.85
376	1	0	<45	Senior high school	25.3	93	100	1	1	0.9
377	1	1	<45	Bachelor	26.3	91.5	110	7	1	0.7
378	1	0	<45	Bachelor	23.3	86	103	7	1	0.9
379	1	0	<45	Senior high school	25.8	88	95	1	1	0.9
380	1	0	<45	Senior high school	25.2	94	87	5	0.914	0.8
381	1	0	<45	Senior high school	17.3	77	76	8	0.866	0.9
382	1	0	<45	Bachelor	33	113.5	103	10	1	0.9
383	1	0	45-54	Bachelor	21.8	85	105	5	1	0.9
384	1	0	<45	Bachelor	19.9	80	92	5	1	0.8
385	1	0	<45	Bachelor	26.7	97	85	4	1	0.9
386	1	0	<45	Posgraduate	34.4	113.5	100	9	0.914	0.8
387	1	0	45-54	Posgraduate	28.1	104	183	17	1	0.75
388	1	0	45-54	Bachelor	28.5	101	118	21	0.914	0.8
389	1	0	<45	Posgraduate	26.2	95	85	11	1	0.7
390	1	1	<45	Bachelor	26.6	85.5	80	9	1	0.9
391	1	0	55-64	Posgraduate	36.7	131	110	15	0.405	0.7
392	1	0	45-54	Up to junior high school	22.3	88	76	2	1	0.9
393	1	0	<45	Senior high school	24.4	95	97	3	1	0.8
394	1	0	<45	Senior high school	26.4	91	80	4	1	0.8
395	1	0	45-54	Senior high school	28.3	97	118	12	0.914	0.8
396	1	0	<45	Senior high school	37.7	118	95	9	1	0.8
397	1	0	<45	Senior high school	25	90	228	6	1	0.8
398	1	0	<45	Senior high school	29.4	101	83	5	0.914	0.9
399	1	0	45-54	Senior high school	24.6	96	90	6	1	0.9
400	1	0	45-54	Senior high school	25.1	92	97	5	0.921	0.85
401	1	0	<45	Senior high school	27.1	96	85	9	1	0.9
402	1	1	<45	Senior high school	35.6	114.5	81	8	1	0.6
403	1	1	<45	Senior high school	22.7	89	79	7	1	0.6
404	1	0	>64	Up to junior high school	22.4	98.5	92	8	1	1
405	1	0	<45	Up to junior high school	19.3	78.5	84	0	0.914	0.6
406	1	1	<45	Senior high school	17.5	70	82	3	0.914	0.7
407	1	1	<45	Posgraduate	27.9	99	100	5	1	0.7
408	1	1	<45	Posgraduate	36.3	103	95	13	0.835	0.8
409	1	1	45-54	Posgraduate	19.1	80	108	12	1	0.85
410	1	1	<45	Bachelor	28	93	179	15	1	0.9
411	1	1	<45	Bachelor	28.4	90.5	80	5	1	1
412	1	0	<45	Bachelor	21.1	92	73	0	1	0.8
413	1	0	<45	Bachelor	18.5	76	83	1	1	0.85
414	1	1	<45	Bachelor	24.1	96.5	99	4	1	0.8
415	1	0	45-54	Bachelor	28.5	99	93	9	0.771	0.6
416	1	0	<45	Bachelor	20.7	79	90	2	0.905	0.8
417	1	0	<45	Bachelor	25.1	93	85	4	1	0.8
418	1	0	45-54	Senior high school	24.9	92	85	5	1	0.8
419	1	0	<45	Bachelor	22.1	81	87	0	1	0.9
420	1	0	45-54	Senior high school	24.4	84.5	80	4	1	0.9
421	1	0	45-54	Senior high school	26.1	100	80	7	1	0.7
422	1	0	<45	Bachelor	22.2	80	90	8	0.914	1
423	1	0	55-64	Up to junior high school	22.4	93	141	8	0.881	0.7
424	1	0	<45	Senior high school	24.7	93	76	3	0.914	0.8
425	1	0	<45	Senior high school	22.1	89	105	1	1	0.7
426	1	0	<45	Bachelor	34.3	121	90	17	1	0.7
427	1	0	<45	Bachelor	21.8	91	92	8	1	0.9
428	1	1	<45	Bachelor	22.7	88	83	8	0.905	0.8
429	1	1	<45	Senior high school	21.8	79	90	5	0.835	0.9
430	1	0	<45	Senior high school	17.8	72.5	105	0	1	1
431	1	0	<45	Up to junior high school	24.6	92	83	0	1	0.8
432	1	1	<45	Bachelor	24.1	93	85	14	1	0.8
433	1	1	55-64	Posgraduate	29.7	98	90	10	1	0.9
434	1	1	<45	Posgraduate	25.5	90	90	5	1	0.8
435	1	0	<45	Posgraduate	24.1	90.5	90	12	1	0.8
436	1	0	<45	Senior high school	28.9	112	92	9	1	0.7
437	1	1	45-54	Senior high school	23.8	90	110	12	1	0.9
438	1	0	<45	Posgraduate	26.3	96	72	9	1	0.8
439	1	0	<45	Senior high school	20.6	75	71	1	1	0.9
440	1	0	<45	Posgraduate	23	94	110	8	1	0.8
441	1	0	45-54	Posgraduate	27.7	103	85	7	1	1
442	1	0	45-54	Bachelor	28.7	98	74	6	1	0.8
443	1	0	<45	Senior high school	30.1	103	105	12	1	0.9
444	1	0	<45	Senior high school	19.2	75	90	3	1	0.9
445	1	0	<45	Senior high school	24.1	89	100	1	1	0.9
446	1	0	45-54	Senior high school	16.6	72	74	2	1	0.7
447	1	0	<45	Senior high school	26.8	96	100	5	1	0.8
448	1	0	<45	Senior high school	17.8	74	95	0	1	0.7
449	1	0	45-54	Up to junior high school	23.4	86	85	3	1	0.9
450	1	0	45-54	Senior high school	28.9	95	103	7	0.914	0.75
451	1	0	<45	Up to junior high school	18	69	124	2	1	0.7
452	1	0	<45	Senior high school	22.1	84	80	0	1	0.9
453	1	0	<45	Senior high school	24.4	90	97	6	1	0.75
454	1	0	45-54	Up to junior high school	23.2	83	90	4	0.914	0.75
455	1	0	45-54	Senior high school	23.7	92	83	2	1	0.9
456	1	0	<45	Senior high school	26.8	100	95	11	1	0.85
457	1	0	<45	Senior high school	29.5	99	97	11	1	0.7
458	1	0	<45	Up to junior high school	23.6	89	95	1	1	0.8
459	1	0	<45	Senior high school	21	71	105	0	0.921	0.6
460	1	0	45-54	Senior high school	17.9	73	113	2	1	0.9
461	1	0	45-54	Up to junior high school	23.2	82	100	2	1	0.9
462	1	0	<45	Senior high school	20.8	77	97	0	1	0.9
463	1	0	<45	Senior high school	20.2	83	98	1	0.914	0.8
464	1	0	<45	Senior high school	32.9	115	259	11	1	0.6
465	1	0	<45	Senior high school	20.2	83	83	1	0.914	0.85
466	1	0	45-54	Senior high school	23.2	87	108	8	1	0.9
467	1	0	<45	Senior high school	23.5	88	78	0	1	0.8
468	1	1	45-54	Posgraduate	22.2	82	83	5	1	0.9
469	1	0	45-54	Posgraduate	26.8	96.5	100	7	1	0.8
470	1	0	<45	Posgraduate	26.4	91.5	95	6	0.914	0.7
471	1	0	<45	Posgraduate	19.8	81	87	7	1	0.9
472	1	0	55-64	Bachelor	20.3	83.5	98	9	0.914	0.9
473	1	0	45-54	Senior high school	27.1	100	95	11	1	0.9
474	1	0	<45	Up to junior high school	22.6	87	103	0	1	0.85
475	1	0	<45	Posgraduate	26.6	99	87	9	1	0.8
476	1	0	<45	Bachelor	21.4	81	92	3	0.914	0.7
477	1	0	<45	Bachelor	26.5	96	98	5	0.914	0.95
478	1	0	<45	Bachelor	25.8	91	90	2	0.914	0.9
479	1	1	<45	Bachelor	17.8	81	87	3	1	0.9
480	1	1	<45	Bachelor	17.4	75	83	0	1	0.9
481	1	1	<45	Bachelor	27.8	94	85	8	1	0.9
482	1	0	<45	Bachelor	19	74	78	1	1	0.85
483	1	1	<45	Bachelor	25.9	92	80	11	1	0.8
484	1	1	<45	Up to junior high school	22.4	73.5	85	3	1	0.9
485	1	0	45-54	Senior high school	27.2	102	110	6	1	0.9
486	1	1	<45	Bachelor	22.4	88	80	15	1	0.8
487	1	0	<45	Bachelor	23.5	85.5	92	5	1	0.9
488	1	0	<45	Bachelor	22.7	89	92	2	1	0.9
489	1	0	<45	Bachelor	23.4	95	94	5	1	0.9
490	1	1	<45	Bachelor	24.6	92	74	9	1	0.85
491	1	0	<45	Senior high school	26.6	99	90	6	1	0.9
492	1	1	<45	Bachelor	29.4	102	63	10	1	0.95
493	1	1	<45	Bachelor	28.9	99	95	7	0.914	0.9
494	1	1	<45	Bachelor	20.1	70	88	0	0.914	1
495	1	1	<45	Up to junior high school	18.7	75	85	5	1	0.9
496	1	1	<45	Posgraduate	23.5	94.5	87	6	1	0.9
497	1	0	<45	Senior high school	19.7	78	72	0	1	0.85
498	1	1	<45	Bachelor	21.9	75.5	87	2	1	0.7
499	1	0	<45	Bachelor	23.2	85	90	0	1	0.9
500	1	1	>64	Up to junior high school	34.6	88	141	17	1	0.9
501	1	0	55-64	Up to junior high school	22.8	81	90	10	0.905	0.65
502	1	0	55-64	Up to junior high school	19.4	76	95	3	1	0.8
503	1	1	55-64	Senior high school	27.5	84	103	13	0.795	0.7
504	1	1	>64	Bachelor	20.5	84	87	17	0.905	0.8
505	1	1	<45	Senior high school	26	91	93	11	1	0.8
506	1	0	55-64	Senior high school	22.5	79	82	6	0.914	0.9
507	1	1	>64	Senior high school	27.3	85	185	15	0.795	0.8
508	1	1	55-64	Senior high school	23.1	82.5	111	9	1	0.7
509	1	1	<45	Senior high school	28	122	110	10	1	0.9
510	1	0	<45	Up to junior high school	24.8	114	135	8	1	0.9
511	1	0	45-54	Up to junior high school	26	96	103	12	0.914	0.85
512	1	0	<45	Up to junior high school	24.8	89	108	1	1	0.8
513	1	0	<45	Senior high school	36	120	83	11	0.914	0.7
514	1	1	55-64	Senior high school	23.1	95	74	13	1	0.95
515	1	0	55-64	Posgraduate	24.9	87.5	122	8	1	0.9
516	1	1	<45	Posgraduate	26.2	99	103	9	1	0.9
517	1	1	>64	Up to junior high school	15.6	68	103	5	1	0.9
518	1	1	55-64	Bachelor	20.5	82	95	13	1	0.85
519	1	0	45-54	Senior high school	24.9	78	95	7	1	0.9
520	1	1	<45	Senior high school	30	110	85	8	1	0.9
521	1	1	<45	Senior high school	25.1	86.5	78	5	1	0.85
522	1	0	<45	Up to junior high school	27.7	102	110	10	1	0.8
523	1	0	45-54	Up to junior high school	24.2	97	113	5	1	0.9
524	1	1	>64	Up to junior high school	21.5	95	83	9	0.914	0.85
525	1	0	45-54	Senior high school	20.3	83	90	7	1	0.9
526	1	1	45-54	Senior high school	23.4	82	87	5	1	0.9
527	1	1	45-54	Up to junior high school	24.7	102	125	7	1	0.85
528	1	0	<45	Up to junior high school	26	85	103	2	0.914	0.8
529	1	1	55-64	Up to junior high school	25	93	128	7	0.914	0.85
530	1	1	45-54	Up to junior high school	26.2	106	95	14	0.881	0.9
531	1	1	<45	Senior high school	26.5	98	124	6	1	0.9
532	1	1	45-54	Up to junior high school	26.7	96.5	134	10	0.914	0.85
533	1	1	<45	Bachelor	19.9	66	86	8	1	1
534	1	0	<45	Senior high school	16.5	64	86	4	1	1
535	1	1	<45	Senior high school	18.3	63	88	3	1	1
536	1	0	<45	Senior high school	20	66	88	1	0.921	0.95
537	1	0	<45	Senior high school	19	66	104	3	0.866	0.95
538	1	0	<45	Senior high school	16	63	132	3	0.921	0.95
539	1	0	<45	Senior high school	18.7	67	72	1	0.921	0.95
540	1	0	<45	Bachelor	21.1	72	60	4	0.921	0.95
541	1	0	<45	Senior high school	24.3	80	98	2	0.866	0.9
542	1	1	<45	Senior high school	20.2	71	96	3	1	1
543	1	0	<45	Senior high school	17.9	68	110	6	0.914	0.9
544	1	0	<45	Senior high school	17	67	79	1	0.866	0.9
545	1	1	<45	Senior high school	25.2	78	91	5	0.921	0.95
546	1	1	<45	Up to junior high school	21.7	69	78	8	0.835	0.9
547	1	0	>64	Up to junior high school	17.1	71	128	6	0.826	0.9
548	1	1	55-64	Up to junior high school	33.7	95	116	15	0.905	0.9
549	1	0	<45	Senior high school	25.1	86	90	2	1	1
550	1	1	55-64	Up to junior high school	23.1	72	108	4	0.914	0.9
551	1	0	<45	Senior high school	29.5	94	87	5	0.921	1
552	1	0	<45	Senior high school	38.7	120	87	8	0.866	1
553	1	1	<45	Up to junior high school	20.2	71	73	2	1	1
554	1	0	45-54	Bachelor	29.1	110	138	19	1	1
555	1	1	55-64	Up to junior high school	23.7	79	241	4	0.835	0.9
556	1	1	<45	Up to junior high school	23.6	80	83	14	1	1
557	1	0	45-54	Up to junior high school	28.7	92	111	4	0.914	0.9
558	1	1	>64	Up to junior high school	16.4	67	90	5	0.826	0.9
559	1	1	45-54	Up to junior high school	24.2	74	114	3	0.835	0.9
560	1	1	45-54	Up to junior high school	29.5	89	95	8	0.914	0.9
561	1	1	55-64	Up to junior high school	24.3	89	98	9	0.802	0.9
562	1	1	45-54	Up to junior high school	23.8	75	69	3	0.914	0.9
563	1	0	<45	Up to junior high school	24.1	82	96	1	1	1
564	1	1	<45	Up to junior high school	22.8	76	69	6	1	1
565	1	1	<45	Up to junior high school	26.3	75	74	2	1	1
566	1	1	<45	Senior high school	20.8	73	99	1	1	1
567	1	1	<45	Up to junior high school	26.2	76	96	2	0.905	0.9
568	1	1	>64	Up to junior high school	27.4	87	122	16	0.835	0.9
569	1	1	>64	Senior high school	29.9	89	116	10	0.866	0.9
570	1	0	55-64	Up to junior high school	23	81	108	6	0.921	0.9
571	1	1	>64	Up to junior high school	17.9	69	74	10	0.722	0.8
572	1	1	45-54	Up to junior high school	23	74	108	10	1	1
573	1	1	<45	Senior high school	21.7	63	90	1	1	1
574	1	1	>64	Up to junior high school	24.3	83	114	10	1	1
575	1	1	45-54	Up to junior high school	32.2	102	114	10	1	1
576	1	1	>64	Up to junior high school	21.8	79	90	4	0.835	0.9
577	1	1	<45	Senior high school	27.6	82	61	5	0.835	0.9
578	1	1	>64	Up to junior high school	23.3	70	138	5	0.802	0.9
579	1	1	>64	Up to junior high school	25.1	80	128	9	0.683	0.9
580	1	0	45-54	Up to junior high school	29.6	97	66	7	0.835	0.9
581	1	1	55-64	Up to junior high school	30.9	100	93	11	0.905	0.9
582	1	1	<45	Senior high school	20.6	68	106	3	0.835	0.9
583	1	1	45-54	Up to junior high school	27.8	92	135	7	0.826	0.9
584	1	1	55-64	Up to junior high school	34.1	98	101	13	0.866	0.9
585	1	1	<45	Bachelor	26.5	80	83	5	1	1
586	1	1	<45	Bachelor	39.1	113	108	8	0.914	0.9
587	1	0	<45	Up to junior high school	22.2	76	103	0	1	1
588	1	1	45-54	Up to junior high school	22	73	98	3	1	1
589	1	1	45-54	Up to junior high school	29.6	87	101	9	0.826	0.9
590	1	1	55-64	Up to junior high school	23.2	70	108	4	0.826	0.9
591	1	1	<45	Up to junior high school	26.7	89	65	6	1	1
592	1	1	45-54	Up to junior high school	36.7	93	96	15	0.921	0.9
593	1	1	55-64	Up to junior high school	30.6	89	111	11	1	1
594	1	0	55-64	Senior high school	19.3	75	83	4	1	1
595	1	1	45-54	Up to junior high school	21.3	73	146	5	1	1
596	1	1	45-54	Up to junior high school	37.6	115	96	10	0.826	0.9
597	1	1	>64	Up to junior high school	23.8	86	138	10	0.347	0.7
598	1	1	55-64	Up to junior high school	25.2	91	103	8	0.914	0.9
599	1	1	<45	Senior high school	20.8	67	98	0	0.835	0.9
600	1	1	<45	Up to junior high school	26.3	82	119	9	0.905	0.9
601	1	1	<45	Senior high school	24.6	78	78	10	0.914	0.9
602	1	1	<45	Senior high school	26.3	83	101	5	1	1
603	1	1	>64	Up to junior high school	26.6	92	101	9	1	1
604	1	1	45-54	Up to junior high school	21.4	74	96	12	1	1
605	1	1	<45	Up to junior high school	33	96	155	8	0.914	0.9
606	1	1	45-54	Up to junior high school	28.8	85	85	15	0.835	0.9
607	1	1	45-54	Up to junior high school	19.4	62	101	12	0.716	0.8
608	1	1	45-54	Up to junior high school	26.1	78	70	3	0.914	0.9
609	1	1	45-54	Up to junior high school	27.9	86	98	9	1	1
610	1	1	>64	Up to junior high school	16.6	72	100	5	0.723	0.9
611	1	1	45-54	Up to junior high school	20.8	60	116	10	0.802	0.9
612	1	1	<45	Up to junior high school	19.6	69	83	1	1	1
613	1	0	55-64	Bachelor	25.2	89	350	5	1	1
614	1	1	55-64	Up to junior high school	31.4	96	116	11	0.516	0.8
615	1	1	<45	Up to junior high school	27.8	82	119	7	0.802	0.9
616	1	1	55-64	Up to junior high school	26.3	87	101	10	1	1
617	1	0	>64	Up to junior high school	16.1	72	107	5	0.786	0.8
618	1	1	<45	Bachelor	29.6	87	85	4	0.78	0.9
619	1	0	55-64	Bachelor	24.3	86	155	8	0.921	0.9
620	1	1	55-64	Senior high school	22.3	67	98	8	1	1
621	1	0	45-54	Bachelor	28.6	91	106	3	0.78	0.6
622	1	0	45-54	Senior high school	21.4	76	101	2	0.914	0.9
623	1	0	45-54	Up to junior high school	28.3	90	117	8	1	1
624	1	0	55-64	Bachelor	21	80	138	4	1	1
625	1	0	45-54	Posgraduate	24.5	77	91	15	0.835	0.9
626	1	1	>64	Bachelor	21.5	83	101	12	1	1
627	1	1	>64	Up to junior high school	25	84	98	10	0.914	0.8
628	1	0	55-64	Bachelor	20.5	73	119	8	1	1
629	1	0	45-54	Senior high school	22.3	75	143	5	1	1
630	1	0	>64	Posgraduate	22.7	88	106	12	0.914	0.9
631	1	0	>64	Bachelor	29.4	97	229	8	1	1
632	1	0	>64	Bachelor	22.2	72	80	4	0.791	0.9
633	1	0	>64	Bachelor	23.5	82	98	7	1	1
634	1	0	>64	Bachelor	28.4	88	108	13	0.795	0.85
635	1	0	>64	Posgraduate	23.4	80	103	10	1	0.98
636	1	0	>64	Bachelor	23.1	84	98	4	1	0.9
637	1	0	>64	Bachelor	21.2	81	103	5	1	1
638	1	1	55-64	Bachelor	24.8	82	119	6	0.716	0.9
639	1	1	>64	Senior high school	22.9	84	111	14	0.91	0.83
640	1	1	>64	Senior high school	31	92	108	13	1	1
641	1	1	>64	Bachelor	22.2	86	98	7	0.835	0.9
642	1	0	>64	Bachelor	23.3	87	93	7	0.914	0.85
643	1	0	>64	Posgraduate	25.6	85	88	8	0.914	0.9
644	1	1	>64	Up to junior high school	36.7	100	98	12	0.905	0.9
645	1	1	>64	Posgraduate	24.9	77	88	11	0.835	0.9
646	1	1	>64	Bachelor	23.3	75	98	5	0.914	0.9
647	1	1	55-64	Senior high school	21.7	74	101	5	0.835	0.8
648	1	0	>64	Bachelor	25.4	89	93	6	1	1
649	1	1	55-64	Bachelor	25.8	89	74	13	0.835	0.8
650	1	1	>64	Senior high school	31.5	90	101	18	0.914	0.9
651	1	1	>64	Senior high school	23.4	79	116	10	1	1
652	1	0	>64	Bachelor	15.4	65	103	6	0.835	0.8
653	1	0	>64	Bachelor	25.2	91	108	6	0.835	0.8
654	1	0	55-64	Bachelor	26.9	88	101	4	1	1
655	1	0	55-64	Bachelor	27.2	94	122	19	1	1
656	1	1	45-54	Senior high school	26.4	78	229	15	1	1
657	1	1	>64	Bachelor	29.2	86	117	8	1	1
658	1	0	<45	Senior high school	19.5	68	98	0	1	1
659	1	0	>64	Bachelor	28.4	97	116	13	0.626	0.8
660	1	1	>64	Up to junior high school	29.2	90	98	10	0.745	0.8
661	1	0	<45	Senior high school	24.3	70	88	0	1	1
662	1	0	45-54	Bachelor	31.8	92	114	6	0.914	0.9
663	1	1	>64	Up to junior high school	22.3	71	98	11	0.914	0.9
664	1	1	>64	Senior high school	26.2	91	103	11	0.826	0.8
665	1	0	55-64	Bachelor	26.2	88	96	5	0.914	0.9
666	1	0	55-64	Bachelor	27.5	99	106	7	0.914	0.8
667	1	1	>64	Posgraduate	21.4	86	90	7	0.914	0.8
668	1	0	>64	Bachelor	25.5	89	103	8	0.914	0.9
669	1	1	>64	Bachelor	25.9	82	108	8	0.914	0.9
670	1	0	55-64	Senior high school	22.7	83	76	5	0.525	0.8
671	1	0	>64	Senior high school	26.4	87	117	13	1	1
672	1	0	>64	Posgraduate	24.3	91	122	16	1	0.9
673	1	1	>64	Senior high school	22.4	82	70	9	1	0.9
674	1	0	>64	Posgraduate	26.3	102	198	16	1	1
675	1	0	>64	Bachelor	25	84	98	17	0.745	0.8
676	1	1	<45	Bachelor	36.1	95	93	13	0.921	0.95
677	1	0	>64	Posgraduate	33.6	115	164	25	0.826	0.8
678	1	1	>64	Senior high school	25.7	82	125	8	1	0.9
679	1	1	>64	Bachelor	25.1	73	96	6	0.835	0.9
680	1	1	>64	Up to junior high school	21.4	79	111	14	0.723	0.8
681	1	1	55-64	Bachelor	21.8	72	96	4	0.835	0.9
682	1	1	45-54	Up to junior high school	20.5	73	216	2	1	1
683	1	0	>64	Bachelor	24.2	82	106	13	1	1
684	1	1	<45	Senior high school	25.3	74	109	6	0.921	1
685	1	1	<45	Senior high school	21.6	68	111	1	1	1
686	1	1	<45	Senior high school	21.8	67	86	0	1	1
687	1	1	>64	Senior high school	33.3	95	135	23	0.826	0.8
688	1	1	55-64	Senior high school	27.2	86	84	7	0.914	0.9
689	1	1	>64	Senior high school	30.1	93	98	22	0.914	0.95
690	1	0	>64	Posgraduate	26	89	141	7	1	1
691	1	1	55-64	Bachelor	23.5	79	106	3	1	1
692	1	0	45-54	Bachelor	23.8	83	84	5	0.802	0.8
693	1	0	>64	Bachelor	25.2	83	138	19	1	1
694	1	0	45-54	Up to junior high school	29.9	104	123	14	1	1
695	1	0	<45	Senior high school	23.6	78	86	0	1	1
696	1	1	<45	Bachelor	24.1	84	93	3	1	1
697	1	1	55-64	Senior high school	23	67	101	8	0.905	0.9
698	1	1	>64	Bachelor	25.9	87	98	10	1	0.9
699	1	1	>64	Senior high school	28.9	89	98	10	1	0.9
700	1	1	45-54	Up to junior high school	30.3	92	88	15	0.905	0.9
701	1	1	<45	Bachelor	20.3	69	135	1	0.835	0.8
702	1	0	55-64	Senior high school	27.5	101	111	19	0.914	0.9
703	1	1	45-54	Bachelor	25.6	76	111	3	0.914	0.9
704	1	0	45-54	Posgraduate	23.9	80	106	10	0.914	0.9
705	1	1	55-64	Up to junior high school	28.3	96	172	20	0.914	0.9
706	1	1	45-54	Up to junior high school	27.5	90	87	9	1	1
707	1	1	<45	Up to junior high school	32.5	97	77	12	0.914	0.9
708	1	1	55-64	Up to junior high school	22.7	89	79	7	0.914	0.95
709	1	1	45-54	Up to junior high school	31	99	227	20	0.835	0.9
710	1	1	45-54	Senior high school	20.1	75	96	2	0.835	0.9
711	1	1	55-64	Up to junior high school	33.3	108	111	15	0.914	0.95
712	1	1	<45	Up to junior high school	33.3	99	101	9	1	1
713	1	1	<45	Up to junior high school	22.7	83	233	3	0.914	0.95
714	1	1	<45	Up to junior high school	29.6	91	77	10	1	1
715	1	0	<45	Senior high school	23.5	86	77	1	0.914	0.95
716	1	1	>64	Up to junior high school	19.7	85	253	7	0.914	0.95
717	1	1	55-64	Up to junior high school	27.6	95	142	13	1	1
718	1	1	<45	Senior high school	24.6	82	91	8	1	1
719	1	0	45-54	Senior high school	22.7	80	81	2	1	1
720	1	0	55-64	Up to junior high school	21.2	77	81	4	0.835	0.85
721	1	1	<45	Up to junior high school	27.9	92	96	6	0.824	0.85
722	1	1	<45	Senior high school	26.5	87	88	4	1	1
723	1	1	<45	Up to junior high school	25.7	83	142	12	0.835	0.9
724	1	0	>64	Up to junior high school	18.2	63	106	5	0.914	0.9
725	1	1	55-64	Up to junior high school	22.6	80	88	6	0.826	0.8
726	1	1	<45	Senior high school	24	81	91	8	1	1
727	1	1	45-54	Up to junior high school	15.6	59	77	3	1	1
728	1	1	<45	Bachelor	17.7	65	87	0	1	1
729	1	1	45-54	Senior high school	32.6	96	89	13	1	1
730	1	1	<45	Senior high school	25.8	84	93	4	1	0.95
731	1	0	<45	Senior high school	23.6	86	78	1	1	1
732	1	0	45-54	Senior high school	24.2	85	90	3	1	1
733	1	0	<45	Up to junior high school	20	75	83	0	0.78	0.85
734	1	0	<45	Bachelor	32.8	100	116	12	0.722	0.7
735	1	1	55-64	Up to junior high school	26.4	83	93	12	0.722	0.7
736	1	0	<45	Senior high school	28.4	95	108	13	1	1
737	1	1	45-54	Senior high school	26	87	103	6	0.914	0.95
738	1	0	<45	Senior high school	21.6	84	101	5	1	1
739	1	1	<45	Senior high school	18.3	70	103	1	0.914	0.9
740	1	1	55-64	Senior high school	28.7	92	98	8	1	1
741	1	1	45-54	Up to junior high school	30.4	99	90	9	1	1
742	1	1	<45	Senior high school	29.3	91	90	6	1	1
743	1	1	<45	Senior high school	22.9	74	93	1	1	1
744	1	1	<45	Senior high school	30.2	94	88	8	0.914	0.9
745	1	1	<45	Up to junior high school	30.8	96	80	7	1	1
746	1	1	<45	Senior high school	18.1	68	90	0	1	1
747	1	1	<45	Senior high school	36.5	104	83	13	1	1
748	1	0	>64	Up to junior high school	27.7	96	119	13	0.348	0.65
749	1	1	55-64	Up to junior high school	26.8	94	111	20	0.652	0.75
750	1	1	55-64	Up to junior high school	22.8	79	76	4	1	1
751	1	1	<45	Senior high school	20.7	69	93	4	1	1
752	1	1	<45	Senior high school	25.4	81	90	9	0.835	0.85
753	1	1	<45	Bachelor	25	84	84	6	0.914	0.95
754	1	1	55-64	Bachelor	28.2	96	117	14	1	1
755	1	1	45-54	Up to junior high school	24.7	102	93	7	1	1
756	1	1	55-64	Senior high school	24.7	97	94	12	0.914	0.95
757	1	0	45-54	Posgraduate	27.2	97	91	7	1	0.95
758	1	1	55-64	Senior high school	23.9	82	75	7	1	1
759	1	0	45-54	Posgraduate	30.8	106	91	11	1	0.95
760	1	0	<45	Posgraduate	24.7	89	87	5	0.914	0.95
761	1	0	45-54	Senior high school	28.2	92	80	9	1	1
762	1	0	<45	Senior high school	24.3	87	94	1	0.914	0.9
763	1	1	<45	Up to junior high school	18.8	66	83	3	1	0.95
764	1	1	<45	Up to junior high school	25.3	77	109	5	1	1
765	1	1	<45	Senior high school	17.4	66	89	4	1	1
766	1	1	<45	Up to junior high school	19.9	68	92	1	1	1
767	1	0	55-64	Senior high school	23.2	95	109	13	1	1
768	1	0	45-54	Bachelor	25.6	99	117	8	0.921	1
769	1	0	<45	Senior high school	21.2	76	77	0	0.921	0.95
770	1	0	45-54	Bachelor	26.6	97	93	7	1	1
771	1	0	45-54	Posgraduate	30.1	104	93	9	1	0.95
772	1	1	<45	Senior high school	19	72	79	6	1	1
773	1	1	<45	Senior high school	17.8	63	84	4	0.921	1
774	1	0	45-54	Bachelor	25.3	93	164	9	1	1
775	3	1	>64	Up to junior high school	22.7	82	63	12	1	0.85
776	3	1	>64	Up to junior high school	19.8	76	144	12	0.745	0.85
777	3	1	55-64	Up to junior high school	22.9	85	296	14	1	0.75
778	3	1	<45	Senior high school	16.7	58	87	4	1	0.95
779	3	1	<45	Senior high school	22.9	85	63	6	1	0.93
780	3	1	<45	Up to junior high school	24.1	88	90	8	1	0.85
781	3	0	>64	Senior high school	21.9	87	95	14	0.087	0.7
782	3	1	<45	Up to junior high school	19.8	83	218	14	0.921	0.85
783	3	1	<45	Up to junior high school	24.2	81	104	6	1	0.9
784	3	0	<45	Bachelor	23.9	83	100	3	1	0.95
785	3	1	<45	Bachelor	21.7	68	95	1	1	1
786	3	1	<45	Bachelor	22.5	77	104	5	1	1
787	3	1	<45	Bachelor	21.8	81	113	3	0.914	1
788	3	1	<45	Bachelor	20.3	72	99	1	1	1
789	3	1	<45	Bachelor	21.7	73	99	1	1	1
790	3	1	<45	Bachelor	23.2	79	81	4	1	1
791	3	0	<45	Bachelor	28.7	84	95	2	0.835	0.9
792	3	1	<45	Posgraduate	23.6	83	112	8	1	1
793	3	0	45-54	Senior high school	20	83	95	3	1	1
794	3	0	<45	Bachelor	23.1	84	111	10	0.771	1
795	3	0	45-54	Bachelor	19.1	88	108	4	1	0.9
796	3	1	<45	Bachelor	23.4	86	97	4	1	1
797	3	1	<45	Bachelor	23.4	85	91	3	1	0.9
798	3	1	<45	Bachelor	20.4	77	95	0	1	1
799	3	1	<45	Bachelor	23.2	77	111	0	1	1
800	3	0	<45	Senior high school	23.4	95	355	13	1	1
801	3	1	45-54	Posgraduate	22.4	83	90	5	1	1
802	3	0	<45	Senior high school	22	81	98	13	0.914	0.95
803	3	0	<45	Bachelor	22	87	90	1	1	1
804	3	1	<45	Bachelor	21.8	90	95	4	1	0.7
805	3	1	<45	Bachelor	21.8	90	106	6	1	0.9
806	3	1	<45	Bachelor	23.8	85	86	9	0.824	1
807	3	0	<45	Bachelor	21.5	76	95	5	1	1
808	3	1	<45	Up to junior high school	22.5	72	87	6	0.615	0.7
809	3	1	<45	Senior high school	24.7	94	104	16	1	0.9
810	3	1	<45	Senior high school	20	82	106	4	0.835	0.9
811	3	1	<45	Bachelor	24.4	86	111	9	1	1
812	3	1	45-54	Bachelor	18.1	70	90	5	0.835	0.55
813	3	0	<45	Bachelor	20.7	76	90	1	1	1
814	3	1	<45	Senior high school	24.9	88	97	8	1	1
815	3	0	<45	Up to junior high school	18.5	75	86	0	0.914	1
816	3	1	<45	Bachelor	23.8	89	132	10	1	0.9
817	3	1	<45	Senior high school	22.2	78	88	1	1	1
818	3	0	<45	Senior high school	22	97	74	15	1	1
819	3	0	<45	Bachelor	17.3	74	92	4	0.681	1
820	3	0	<45	Senior high school	19.2	72	88	1	1	1
821	3	0	<45	Senior high school	20	80	104	0	1	1
822	3	1	<45	Bachelor	19.2	75	95	2	0.826	0.8
823	3	1	<45	Senior high school	22.1	83	92	4	1	1
824	3	1	<45	Bachelor	24.7	81	86	9	1	0.9
825	3	0	<45	Bachelor	21.6	75	99	6	1	1
826	3	1	<45	Bachelor	15.8	67	84	3	1	1
827	3	1	<45	Senior high school	20.8	80	83	3	1	0.81
828	3	1	<45	Bachelor	22.4	83	95	8	1	1
829	3	1	<45	Bachelor	23.3	79	84	2	1	1
830	3	1	<45	Bachelor	22.8	86	72	3	1	1
831	3	0	<45	Bachelor	22.7	83	89	0	1	1
832	3	0	<45	Bachelor	24.1	84	84	1	1	1
833	3	0	<45	Bachelor	22.8	86	95	0	1	1
834	3	1	<45	Bachelor	21.2	75	92	1	0.835	0.8
835	3	0	<45	Senior high school	19.9	74	89	1	1	1
836	3	0	>64	Up to junior high school	20	78	78	7	0.723	0.9
837	3	0	<45	Senior high school	18.6	76	98	6	1	1
838	3	1	45-54	Bachelor	22.2	93	289	14	0.771	0.9
839	3	1	45-54	Up to junior high school	23.2	98	74	7	0.835	1
840	3	1	<45	Up to junior high school	22.6	97	77	5	1	1
841	3	1	<45	Bachelor	24.1	95	115	10	0.914	0.9
842	3	0	45-54	Senior high school	21.9	92	107	3	1	1
843	3	1	<45	Senior high school	17.3	68	89	2	1	0.8
844	3	0	45-54	Senior high school	20.4	71	84	9	1	0.7
845	3	1	<45	Bachelor	22.8	78	102	6	0.824	0.8
846	3	1	<45	Bachelor	24	89	74	5	0.835	0.9
847	3	1	<45	Bachelor	19.4	64	100	1	1	0.8
848	3	1	<45	Senior high school	24.2	78	129	1	1	0.9
849	3	1	45-54	Bachelor	21.6	85	88	5	1	0.9
850	3	1	<45	Bachelor	23.6	77	96	0	0.914	1
851	3	1	<45	Bachelor	18.3	73	87	3	0.921	0.75
852	3	0	<45	Bachelor	22.6	84	97	3	1	1
853	3	1	<45	Bachelor	18.8	76	97	1	1	1
854	3	1	<45	Bachelor	20.5	76	95	2	1	0.9
855	3	1	<45	Bachelor	24.8	90	120	10	0.914	1
856	3	1	<45	Bachelor	19	66	86	6	0.914	0.9
857	3	1	<45	Bachelor	24.5	89	84	7	1	1
858	3	1	<45	Bachelor	20.2	69	89	0	1	1
859	3	1	<45	Bachelor	18.9	72	73	1	0.835	0.9
860	3	1	<45	Bachelor	23.2	80	98	6	0.687	0.85
861	3	1	<45	Bachelor	20.8	81	87	4	1	0.95
862	3	1	<45	Bachelor	19.3	79	98	6	0.835	0.8
863	3	1	<45	Bachelor	22.5	78	92	1	0.835	0.85
864	3	0	<45	Bachelor	24.8	94	102	6	1	0.9
865	3	1	<45	Bachelor	23.5	83	85	4	1	0.85
866	3	1	<45	Bachelor	17.8	61	102	1	1	0.9
867	3	1	<45	Bachelor	21.8	80	97	6	1	0.9
868	3	1	<45	Bachelor	14.1	74	106	1	0.914	0.9
869	3	1	<45	Bachelor	20.8	72	87	0	1	0.85
870	3	0	<45	Bachelor	20.6	76	84	6	1	0.9
871	3	0	<45	Bachelor	24.7	94	90	7	1	0.92
872	3	1	<45	Bachelor	23.6	85	73	4	1	1
873	3	0	<45	Posgraduate	23.9	93	95	1	0.835	1
874	3	0	<45	Bachelor	20.9	87	106	12	1	0.9
875	3	1	<45	Bachelor	22.2	81	90	3	0.802	1
876	3	1	<45	Senior high school	16.6	68	90	1	1	0.9
877	3	1	<45	Senior high school	19.5	82	95	6	1	1
878	3	0	<45	Bachelor	21	78	76	1	1	1
879	3	0	<45	Senior high school	24	91	111	6	1	0.8
880	3	0	<45	Senior high school	20.4	73	77	1	1	1
881	3	0	<45	Bachelor	19.5	82	72	1	1	1
882	3	0	<45	Senior high school	23.6	86	111	4	1	0.9
883	3	0	<45	Senior high school	24	83	106	8	1	0.9
884	3	0	<45	Bachelor	23.3	87	83	3	1	0.85
885	3	0	<45	Senior high school	21.3	87	95	2	1	0.8
886	3	0	<45	Bachelor	19.8	76	101	4	1	0.95
887	3	0	<45	Bachelor	24.1	94	107	8	1	0.9
888	3	0	<45	Bachelor	20.8	74	92	1	1	1
889	3	0	<45	Bachelor	20.1	74	66	1	1	1
890	3	0	<45	Bachelor	22.7	73	85	1	0.835	0.9
891	3	0	<45	Bachelor	17.5	67	92	1	0.921	0.9
892	3	1	<45	Bachelor	19.4	72	104	9	0.745	0.84
893	3	1	<45	Bachelor	22.4	87	95	4	1	0.8
894	3	0	<45	Bachelor	17.9	65	104	11	0.914	0.9
895	3	1	<45	Bachelor	25.3	75	89	7	1	0.9
896	3	0	<45	Bachelor	23.1	83	95	1	0.921	0.95
897	3	1	<45	Bachelor	19	66	96	11	0.921	0.88
898	3	0	<45	Bachelor	17.8	67	110	12	1	0.95
899	3	0	<45	Bachelor	18.5	70	100	11	0.668	0.9
900	3	0	<45	Bachelor	24.8	86	97	1	1	0.9
901	3	0	<45	Bachelor	20.3	67	94	11	0.771	0.8
902	3	1	<45	Bachelor	23.1	73	89	1	0.914	0.9
903	3	0	<45	Bachelor	23.2	81	92	1	1	0.9
904	3	0	<45	Bachelor	23.3	85	98	13	0.921	0.95
905	3	0	<45	Bachelor	17.9	65	85	1	1	0.9
906	3	0	<45	Bachelor	19.4	79	98	4	1	0.9
907	3	1	<45	Bachelor	24.3	78	97	1	0.795	0.8
908	3	1	<45	Bachelor	24.1	78	61	6	1	0.9
909	3	0	<45	Bachelor	22.1	67	83	1	0.914	0.9
910	3	0	<45	Bachelor	23.8	82	83	0	1	0.7
911	3	1	<45	Bachelor	21.5	71	102	10	0.745	0.9
912	3	0	<45	Bachelor	18	68	90	11	0.745	0.91
913	3	1	<45	Bachelor	20.9	76	107	13	1	0.9
914	3	1	<45	Bachelor	20.7	70	85	1	1	0.97
915	3	1	<45	Bachelor	24	72	92	11	0.835	0.8
916	3	1	<45	Bachelor	22.7	82	87	4	0.835	0.8
917	3	1	<45	Bachelor	20.4	85	98	9	1	0.9
918	3	1	<45	Posgraduate	22.8	72	87	6	1	0.9
919	3	0	<45	Posgraduate	22	88	87	6	1	0.8
920	3	0	<45	Bachelor	21.5	76	82	1	0.835	0.89
921	3	1	<45	Bachelor	17.8	73	78	1	1	0.85
922	3	1	<45	Bachelor	17.9	71	90	6	0.921	0.9
923	3	1	<45	Bachelor	20.8	73	81	5	1	0.95
924	3	0	<45	Bachelor	29	93	102	12	1	0.95
925	3	0	<45	Bachelor	21.3	77	87	1	1	0.9
926	3	0	<45	Bachelor	24.2	78	97	0	1	0.9
927	3	1	<45	Bachelor	24.1	77	92	0	0.914	0.9
928	3	0	<45	Bachelor	21.6	81	83	1	1	0.9
929	3	0	<45	Bachelor	20.4	71	105	11	0.773	0.8
930	3	1	55-64	Bachelor	22.9	78	85	4	1	0.95
931	3	1	<45	Senior high school	19.7	68	69	1	0.905	0.8
932	3	0	<45	Senior high school	21.5	78	79	1	1	0.95
933	3	0	<45	Senior high school	16.5	75	77	1	0.914	1
934	3	1	<45	Bachelor	23.4	92	99	10	1	1
935	3	0	>64	Bachelor	16.5	80	86	5	1	1
936	3	1	45-54	Bachelor	22.2	81	93	5	0.914	1
937	3	1	<45	Bachelor	24.1	78	89	0	0.835	0.8
938	3	1	<45	Senior high school	21.4	82	74	4	1	0.9
939	3	1	<45	Bachelor	24.5	90	95	8	0.914	1
940	3	1	<45	Bachelor	17.8	63	70	1	1	1
941	3	1	<45	Bachelor	20.5	83	78	7	1	1
942	3	1	<45	Bachelor	22.1	82	86	9	0.921	1
943	3	1	<45	Senior high school	22.8	78	92	3	1	0.8
944	3	0	<45	Senior high school	21.7	76	76	3	1	1
945	3	0	<45	Bachelor	20.4	82	76	2	1	1
946	3	1	<45	Bachelor	23.1	79	86	3	1	1
947	3	0	<45	Senior high school	21.1	80	86	1	0.914	0.2
948	3	0	<45	Senior high school	19.8	79	70	1	1	1
949	3	1	<45	Bachelor	28.3	96	92	9	1	1
950	3	0	<45	Bachelor	23.2	85	79	3	1	1
951	3	1	<45	Bachelor	20	74	101	8	0.921	1
952	3	0	<45	Bachelor	22.3	90	109	4	0.914	1
953	3	0	<45	Bachelor	24.5	90	90	3	1	1
954	3	0	<45	Bachelor	24	83	85	1	1	0.9
955	3	1	<45	Bachelor	19.2	68	97	1	1	0.85
956	3	0	<45	Bachelor	20.1	77	85	4	1	0.8
957	3	0	<45	Up to junior high school	24.8	93	95	8	1	0.87
958	3	1	<45	Bachelor	19.7	76	147	8	1	0.85
959	3	1	<45	Senior high school	20.7	80	73	4	1	0.9
960	3	0	<45	Bachelor	24.4	87	98	2	0.835	0.95
961	3	1	<45	Bachelor	23.1	81	90	3	1	0.99
962	3	1	<45	Bachelor	21.3	85	83	4	0.914	1
963	3	1	<45	Bachelor	24.1	87	98	10	0.921	1
964	3	1	<45	Bachelor	22.6	85	95	9	1	1
965	3	1	<45	Bachelor	21.9	89	100	4	1	0.9
966	3	1	<45	Bachelor	15.8	86	76	3	1	0.9
967	3	0	<45	Bachelor	24.6	95	109	3	1	0.95
968	3	1	<45	Bachelor	22.2	90	104	10	1	0.9
969	3	1	<45	Bachelor	21.4	74	100	8	0.914	1
970	3	0	<45	Bachelor	22.4	89	100	8	1	1
971	3	1	<45	Bachelor	21.3	71	98	8	1	1
972	3	1	<45	Bachelor	20.8	87	120	11	0.914	1
973	3	1	<45	Bachelor	20.8	77	100	6	1	1
974	3	0	<45	Senior high school	19.6	81	104	8	0.835	1
975	3	1	<45	Bachelor	20	87	95	9	1	0.9
976	3	1	<45	Bachelor	15.8	61	76	3	1	0.9
977	3	0	<45	Bachelor	23.5	87	96	1	0.921	1
978	3	1	<45	Bachelor	20.9	77	96	1	1	0.9
979	3	1	<45	Bachelor	17.8	80	99	18	0.835	0.8
980	3	1	<45	Bachelor	23.1	97	83	5	0.835	0.9
981	3	1	<45	Bachelor	21.8	88	85	5	0.914	0.9
982	3	1	<45	Bachelor	24.4	87	98	3	0.921	0.9
983	3	1	<45	Bachelor	22.5	85	92	4	0.914	0.95
984	3	0	<45	Bachelor	26.2	94	118	12	0.835	1
985	3	1	<45	Bachelor	21.9	80	99	6	0.921	1
986	3	0	<45	Bachelor	19.1	78	98	8	1	0.8
987	3	1	<45	Bachelor	19.7	77	90	0	0.914	1
988	3	0	<45	Bachelor	22.9	89	90	0	1	1
989	3	0	<45	Bachelor	24.8	89	90	1	0.921	1
990	3	0	45-54	Bachelor	23.4	85	99	10	0.914	0.9
991	3	1	<45	Senior high school	20	89	95	5	0.914	1
992	3	0	<45	Bachelor	24.7	87	81	0	0.921	0.9
993	3	0	<45	Bachelor	18.8	77	100	8	0.921	1
994	3	1	<45	Bachelor	19.8	81	104	8	1	1
995	3	1	<45	Bachelor	21.5	81	112	9	1	1
996	3	1	<45	Bachelor	21.1	83	90	9	1	1
997	3	1	<45	Bachelor	21.6	83	92	6	1	1
998	3	1	<45	Bachelor	23.1	81	99	7	0.914	1
999	3	0	<45	Bachelor	22.6	91	83	1	1	0.85
1000	3	1	<45	Bachelor	22.1	86	78	3	0.921	0.9
1001	3	0	<45	Bachelor	20.3	75	89	0	0.921	1
1002	3	1	<45	Bachelor	21.9	80	85	6	0.921	1
1003	3	1	<45	Bachelor	22.5	86	77	9	1	0.9
1004	3	1	<45	Posgraduate	22.2	84	94	9	1	0.7
1005	3	1	<45	Bachelor	21.4	79	84	1	1	1
1006	3	1	<45	Bachelor	19.9	77	91	2	1	1
1007	3	1	<45	Bachelor	20.1	80	71	3	1	1
1008	3	1	<45	Bachelor	21.8	88	90	5	0.914	0.8
1009	3	1	<45	Bachelor	20.8	80	90	5	1	1
1010	3	1	45-54	Bachelor	24.1	87	87	6	1	0.9
1011	3	1	<45	Senior high school	22.9	85	104	9	1	1
1012	3	1	<45	Senior high school	19.7	69	87	3	1	1
1013	3	0	<45	Bachelor	21.8	86	92	1	1	0.9
1014	3	1	<45	Bachelor	22.3	84	98	9	0.921	0.8
1015	3	0	<45	Bachelor	22	87	87	1	1	1
1016	3	1	<45	Bachelor	18.2	74	92	1	1	0.8
1017	3	1	<45	Bachelor	22	80	81	4	0.835	0.9
1018	3	0	<45	Senior high school	20.9	78	92	0	1	1
1019	3	0	<45	Senior high school	22.1	84	78	1	0.771	0.8
1020	3	0	<45	Senior high school	16	69	88	1	0.835	0.75
1021	3	0	<45	Bachelor	15.4	80	90	1	1	1
1022	3	0	45-54	Posgraduate	24.6	90	86	3	1	1
1023	3	0	<45	Bachelor	23.5	85	79	6	1	0.9
1024	3	1	<45	Bachelor	22.1	82	86	9	0.921	0.9
1025	3	1	<45	Bachelor	20.5	83	78	7	1	1
1026	3	1	<45	Up to junior high school	28.5	89	98	10	1	0.85
1027	3	1	<45	Bachelor	29.4	92	71	11	1	0.9
1028	3	0	<45	Bachelor	27.3	94	112	7	1	0.9
1029	3	0	<45	Up to junior high school	26.2	82	87	4	1	0.9
1030	3	1	>64	Up to junior high school	27.4	97	71	12	1	0.75
1031	3	1	45-54	Up to junior high school	27.8	92	154	15	0.745	0.8
1032	3	1	>64	Up to junior high school	25.8	102	120	24	1	0.8
1033	3	1	55-64	Up to junior high school	27.9	97	112	23	0.745	0.8
1034	3	1	<45	Up to junior high school	26.2	90	140	15	0.835	0.8
1035	3	1	<45	Senior high school	27	96	63	5	1	0.9
1036	3	0	45-54	Bachelor	26.8	91	85	11	1	0.9
1037	3	1	<45	Bachelor	27.9	97	85	6	0.914	0.9
1038	3	0	<45	Posgraduate	29	104	100	6	0.921	0.95
1039	3	1	45-54	Bachelor	25	87	99	14	0.835	1
1040	3	1	<45	Bachelor	25	86	91	10	1	0.85
1041	3	0	<45	Bachelor	29.8	106	98	12	1	1
1042	3	0	<45	Bachelor	25.3	99	106	4	1	1
1043	3	1	<45	Bachelor	27.4	88	92	4	1	1
1044	3	0	<45	Bachelor	25.7	95	83	7	1	0.95
1045	3	0	<45	Bachelor	28.9	102	101	6	0.835	1
1046	3	1	<45	Bachelor	29.8	86	97	10	1	1
1047	3	1	<45	Bachelor	27.4	86	92	5	0.745	1
1048	3	1	<45	Bachelor	25.8	89	118	18	0.802	0.89
1049	3	1	<45	Bachelor	25.6	90	101	11	1	1
1050	3	0	<45	Up to junior high school	26.4	92	99	7	0.914	0.9
1051	3	0	45-54	Bachelor	25	99	86	6	0.914	1
1052	3	1	<45	Bachelor	26.4	89	99	9	0.914	0.9
1053	3	1	<45	Up to junior high school	28.8	100	83	9	0.914	1
1054	3	1	45-54	Senior high school	28.5	106	253	10	0.835	1
1055	3	0	<45	Bachelor	28.2	96	88	5	1	0.7
1056	3	0	<45	Bachelor	25.4	96	109	6	1	0.8
1057	3	1	<45	Senior high school	26.2	83	84	9	1	0.8
1058	3	1	<45	Bachelor	27.4	91	88	6	1	0.7
1059	3	0	<45	Bachelor	29.4	106	102	11	1	0.95
1060	3	0	<45	Bachelor	31.1	110	90	8	1	0.85
1061	3	0	<45	Bachelor	28.7	96	85	7	0.914	1
1062	3	0	45-54	Bachelor	25	97	95	7	0.914	1
1063	3	1	<45	Bachelor	26.7	98	95	10	1	0.95
1064	3	0	<45	Senior high school	27	98	88	7	1	1
1065	3	0	<45	Senior high school	26.2	86	97	2	0.905	0.9
1066	3	0	<45	Bachelor	27.5	98	97	12	0.905	1
1067	3	0	<45	Senior high school	30	96	68	7	1	1
1068	3	0	<45	Senior high school	25	81	89	1	1	0.99
1069	3	0	<45	Senior high school	26.4	95	90	5	1	1
1070	3	0	<45	Senior high school	25.5	99	106	10	0.835	1
1071	3	0	<45	Bachelor	25.8	86	95	14	1	0.9
1072	3	1	<45	Bachelor	26.3	85	97	17	0.795	0.9
1073	3	1	<45	Bachelor	26.2	36	94	6	1	0.9
1074	3	1	<45	Bachelor	25.2	74	87	2	0.835	0.9
1075	3	1	<45	Bachelor	27	89	100	18	0.914	0.7
1076	3	0	<45	Bachelor	25.1	89	94	2	1	0.9
1077	3	0	<45	Bachelor	27.7	87	106	12	0.723	0.7
1078	3	0	<45	Bachelor	25.6	89	94	2	1	0.9
1079	3	1	<45	Bachelor	26.6	93	85	6	0.78	0.9
1080	3	0	<45	Posgraduate	28.4	93	100	14	0.835	0.65
1081	3	1	<45	Bachelor	25.8	88	92	17	1	0.9
1082	3	1	<45	Bachelor	26.1	86	99	15	0.626	0.7
1083	3	1	<45	Posgraduate	27.6	77	98	13	1	0.9
1084	3	0	<45	Bachelor	28.5	90	89	2	0.771	0.9
1085	3	0	<45	Bachelor	28.3	98	94	5	1	0.9
1086	3	0	<45	Bachelor	26.4	93	100	12	1	0.9
1087	3	0	<45	Senior high school	25.7	81	83	2	1	0.8
1088	3	0	<45	Bachelor	25.7	95	105	14	1
1089	3	0	<45	Bachelor	28.3	94	80	10	0.921	1
1090	3	1	<45	Senior high school	27	85	102	15	1	1
1091	3	1	<45	Bachelor	26.7	89	81	6	1	1
1092	3	0	<45	Bachelor	25	90	93	1	1	1
1093	3	0	<45	Bachelor	29.4	104	86	6	1	1
1094	3	1	<45	Senior high school	27.3	109	80	13	0.921	1
1095	3	0	<45	Senior high school	25.4	80	81	2	0.921	1
1096	3	1	<45	Posgraduate	26.2	101	79	8	1	1
1097	3	0	<45	Bachelor	28.3	95	107	5	1	1
1098	3	0	<45	Bachelor	23.7	91	80	4	1	0.75
1099	3	0	<45	Senior high school	25.9	99	126	12	1	0.9
1100	3	0	<45	Bachelor	24.8	95	102	7	0.745	0.9
1101	3	0	<45	Senior high school	27.9	97	151	12	1	0.9
1102	3	1	<45	Bachelor	27.3	98	95	9	0.914	0.85
1103	3	0	<45	Up to junior high school	28.6	87	85	4	1	0.9
1104	3	1	<45	Bachelor	27	99	100	10	1	0.9
1105	3	1	<45	Bachelor	25.9	83	81	5	1	1
1106	3	0	<45	Senior high school	26.3	97	104	8	1	1
1107	3	0	<45	Senior high school	27.4	98	90	5	0.716	1
1108	3	0	<45	Bachelor	26	99	117	10	1	1
1109	3	0	<45	Bachelor	25.3	108	114	8	0.835	0.95
1110	3	0	<45	Bachelor	27.7	108	92	6	0.914	1
1111	3	0	<45	Bachelor	28.9	104	112	13	1	1
1112	3	0	<45	Bachelor	29.4	104	85	5	1	1
1113	3	1	<45	Bachelor	25.8	94	109	11	0.78	0.8
1114	3	1	<45	Bachelor	27.4	100	99	8	1	1
1115	3	0	<45	Bachelor	25.7	90	81	2	1	1
1116	3	0	<45	Bachelor	25.5	98	96	15	1	0.95
1117	3	1	<45	Bachelor	26.4	92	87	5	1	1
1118	3	1	<45	Bachelor	26.6	91	101	11	1	0.85
1119	3	1	<45	Bachelor	29.9	96	69	5	1	1
1120	3	1	<45	Bachelor	26.6	92	93	11	1	0.85
1121	3	1	<45	Bachelor	28.8	93	91	6	1	1
1122	3	1	<45	Bachelor	25.2	79	107	9	1	1
1123	3	1	<45	Senior high school	26.6	102	92	11	1	1
1124	3	1	<45	Senior high school	25.1	81	81	4	1	0.9
1125	3	1	<45	Bachelor	26.1	91	90	8	1	1
1126	3	1	<45	Bachelor	25	88	85	11	1	0.9
1127	3	0	<45	Senior high school	25.6	81	164	14	1	0.9
1128	3	0	<45	Posgraduate	25.3	108	116	16	1	1
1129	3	1	<45	Senior high school	27.3	109	80	6	0.921	1
1130	3	0	<45	Bachelor	29.4	104	86	6	1	1
1131	3	0	<45	Bachelor	25	90	93	1	1	1
1132	3	1	45-54	Bachelor	30.1	98	120	12	1	0.85
1133	3	1	45-54	Senior high school	31.7	120	81	12	1	0.85
1134	3	1	45-54	Senior high school	33.1	102	100	22	1	0.9
1135	3	1	<45	Up to junior high school	37.9	102	114	22	0.835	0.9
1136	3	1	<45	Up to junior high school	30.6	100	112	16	1	0.9
1137	3	1	<45	Bachelor	30.5	94	98	15	1	0.9
1138	3	1	45-54	Senior high school	33.1	107	98	17	1	0.9
1139	3	0	>64	Bachelor	34.3	114	104	16	1	0.9
1140	3	1	55-64	Senior high school	30.5	101	92	11	0.866	0.95
1141	3	1	<45	Bachelor	36.5	113	89	12	0.921	1
1142	3	1	<45	Bachelor	30.3	94	104	12	1	1
1143	3	1	<45	Bachelor	31.1	99	116	8	1	0.9
1144	3	0	45-54	Senior high school	35	102	83	8	1	1
1145	3	1	<45	Bachelor	35.6	110	95	8	1	1
1146	3	0	<45	Bachelor	31.6	107	93	10	1	1
1147	3	1	<45	Bachelor	31.6	102	99	9	1	1
1148	3	1	<45	Up to junior high school	35.4	110	98	12	0.404	0.95
1149	3	1	55-64	Bachelor	30.8	101	110	11	1	1
1150	3	1	<45	Bachelor	31.1	105	104	10	0.835	0.7
1151	3	1	<45	Bachelor	34.2	97	105	10	1	0.9
1152	3	1	<45	Bachelor	40.4	110	104	13	1	1
1153	3	0	<45	Bachelor	31.2	112	90	12	0.835	1
1154	3	0	<45	Bachelor	31.2	100	106	11	0.921	0.9
1155	3	0	<45	Bachelor	24.9	85	94	0	0.826	0.85
1156	3	0	<45	Bachelor	18.8	67	85	1	1	0.9
1157	3	0	<45	Bachelor	33.5	109	109	18	0.795	0.85
1158	3	0	<45	Bachelor	35.6	105	92	8	1	0.9
1159	3	1	<45	Bachelor	34.7	108	65	8	0.921	0.8
1160	3	1	<45	Bachelor	30.3	91	117	18	0.835	0.9
1161	3	1	<45	Bachelor	32.4	90	94	7	0.914	0.8
1162	3	0	<45	Bachelor	32.9	99	98	19	0.835	0.8
1163	3	0	<45	Bachelor	16.6	64	101	13	1	0.9
1164	3	0	<45	Bachelor	29.1	96	96	15	0.773	0.97
1165	3	1	<45	Bachelor	45.5	126	173	20	0.824	0.8
1166	3	0	<45	Bachelor	32.5	101	98	19	1	0.95
1167	3	1	<45	Senior high school	33.3	105	151	15	1	0.7
1168	3	0	<45	Senior high school	31.5	102	89	9	1	1
1169	3	1	45-54	Up to junior high school	35.2	99	83	12	0.525	0.9
1170	3	1	55-64	Up to junior high school	29.8	109	107	14	0.716	0.85
1171	3	1	55-64	Bachelor	32	106	118	17	0.745	0.85
1172	3	1	55-64	Up to junior high school	30.8	100	90	13	1	0.8
1173	3	1	45-54	Senior high school	35	110	100	10	0.921	1
1174	3	1	<45	Senior high school	32	105	114	8	0.881	0.9
1175	3	1	45-54	Bachelor	30.3	96	87	10	1	1
1176	3	1	<45	Bachelor	35.2	108	112	11	1	1
1177	3	0	45-54	Bachelor	30.5	90	85	6	0.826	0.9
1178	3	1	<45	Senior high school	19.7	75	106	1	0.914	1
1179	3	1	<45	Bachelor	25	93	109	11	1	1
1180	3	1	<45	Senior high school	19.5	94	98	5	1	1
1181	3	1	<45	Bachelor	32	98	98	15	1	0.9
1182	3	1	<45	Bachelor	33.3	110	84	10	0.921	1
1183	3	1	<45	Bachelor	30.9	89	115	15	0.914	1
1184	3	0	>64	Senior high school	31.1	108	118	16	0.786	0.9
1185	3	1	<45	Bachelor	28.9	90	98	11	1	0.7
1186	3	1	<45	Bachelor	21.2	70	83	3	1	0.9
1187	3	1	<45	Bachelor	26.5	96.2	84	5	1	0.85
1188	3	1	<45	Bachelor	21.9	80	84	4	1	0.65
1189	3	1	<45	Bachelor	18.2	72	91	6	1	0.75
1190	3	1	<45	Bachelor	32.9	99	104	8	0.921	0.75
1191	3	1	<45	Bachelor	22.8	77	91	5	0.835	0.65
1192	3	1	<45	Bachelor	20.3	57	89	1	0.914	0.85
1193	3	1	<45	Bachelor	23.9	81	87	4	1	0.9
1194	3	1	<45	Bachelor	21.7	78	93	0	1	0.7
1195	3	1	<45	Bachelor	22.4	75	99	1	0.835	0.7
1196	3	1	<45	Bachelor	23.1	79	68	1	0.914	0.8
1197	3	1	<45	Bachelor	20.1	68	87	1	1	0.7
1198	3	1	<45	Bachelor	20.1	79	85	1	0.835	0.7
1199	3	1	<45	Bachelor	27.8	95	108	6	1	0.88
1200	3	1	<45	Bachelor	34.5	105	111	8	1	0.6
1201	3	1	<45	Bachelor	26.9	85	88	4	0.914	0.65
1202	3	1	<45	Bachelor	33.7	100	103	13	0.914	0.7
1203	3	1	<45	Bachelor	25.9	85	88	5	0.914	0.7
1204	3	1	<45	Bachelor	24.4	81	94	4	1	0.9
1205	3	1	<45	Bachelor	17.7	68	79	1	1	0.7
1206	3	1	<45	Bachelor	18.5	76	93	1	0.795	0.85
1207	3	1	<45	Bachelor	28.2	84	96	5	0.802	0.7
1208	3	1	<45	Bachelor	19.4	67	60	1	1	0.85
1209	3	1	<45	Bachelor	27.8	90	97	9	0.914	0.7
1210	3	1	<45	Bachelor	23.4	79	79	1	0.914	0.7
1211	3	1	<45	Bachelor	26	75	69	4	0.67	0.6
1212	3	1	<45	Bachelor	24.8	87	82	4	0.914	0.8
1213	3	1	<45	Bachelor	26	86	81	10	0.914	0.7
1214	3	1	<45	Bachelor	20.5	77	73	1	1	0.8
1215	3	1	<45	Bachelor	27.4	89	79	6	0.914	0.55
1216	3	1	<45	Bachelor	17.1	74	83	1	0.723	0.7
1217	3	1	<45	Bachelor	22.9	72	91	1	1	1
1218	3	1	<45	Bachelor	18	60	85	1	1	0.75
1219	3	1	<45	Bachelor	17	70	70	4	0.914	0.8
1220	3	1	<45	Bachelor	34.6	99	71	8	0.758	0.75
1221	3	1	<45	Bachelor	24	80	85	4	1	0.8
1222	3	1	<45	Bachelor	22.9	82	71	4	0.914	0.8
1223	3	1	<45	Bachelor	25.3	85	74	7	0.773	0.85
1224	3	1	<45	Bachelor	28.2	90	99	10	1	0.8
1225	3	1	<45	Bachelor	29.7	87	100	9	1	0.85
1226	3	1	<45	Bachelor	20.8	77	61	1	0.914	0.75
1227	3	1	<45	Bachelor	19.5	71	66	4	0.914	0.7
1228	3	1	<45	Bachelor	14.9	73	77	4	0.914	0.75
1229	3	1	<45	Bachelor	21.3	73	79	6	1	0.6
1230	3	1	<45	Bachelor	20.2	77	95	6	0.914	0.7
1231	3	1	<45	Bachelor	26	85	88	8	0.914	0.75
1232	3	1	<45	Bachelor	31.8	92	106	10	1	0.8
1233	3	1	<45	Bachelor	20.2	77	72	1	0.795	0.7
1234	3	1	<45	Bachelor	26.5	91	84	8	1	0.9
1235	3	1	<45	Bachelor	27.9	95	126	6	0.914	0.7
1236	3	1	<45	Bachelor	27.6	79	65	7	0.78	0.6
1237	3	1	<45	Bachelor	32	97	106	8	0.745	0.8
1238	3	1	<45	Bachelor	21.1	76	90	1	1	0.7
1239	3	1	<45	Bachelor	23.9	85	75	9	0.835	0.75
1240	3	1	<45	Bachelor	27.8	77	96	2	0.914	0.9
1241	3	1	<45	Bachelor	22.8	80	92	7	1	0.7
1242	3	1	<45	Bachelor	19.6	72	83	1	1	0.9
1243	3	1	<45	Bachelor	20.8	73	97	1	1	0.75
1244	3	1	<45	Bachelor	25.2	81	102	7	1	0.9
1245	3	1	<45	Bachelor	25.8	86	87	15	1	0.85
1246	3	1	<45	Bachelor	15.4	69	90	1	0.914	0.7
1247	3	1	<45	Bachelor	20.8	74	85	4	0.914	0.65
1248	3	0	<45	Bachelor	20.6	75	86	1	0.921	0.8
1249	3	0	<45	Bachelor	22.3	81	85	0	1	0.9
1250	3	0	<45	Bachelor	27.1	94	102	10	1	0.8
1251	3	0	<45	Bachelor	20.8	77	73	1	1	0.8
1252	3	0	<45	Bachelor	21.5	73	76	1	1	0.8
1253	3	0	<45	Bachelor	20.3	77	71	4	0.745	0.7
1254	3	0	<45	Bachelor	24.5	85	84	0	0.914	0.75
1255	3	0	<45	Bachelor	25.5	89	85	7	0.881	0.6
1256	3	0	<45	Bachelor	17.1	78	83	3	1	0.8
1257	3	0	<45	Bachelor	22.9	79	84	0	1	0.8
1258	3	0	<45	Bachelor	25.5	83	93	2	1	0.7
1259	3	0	<45	Bachelor	28.7	95	99	5	0.914	0.75
1260	3	0	<45	Bachelor	25	91	92	4	1	0.85
1261	3	0	<45	Bachelor	36.7	108	106	7	1	1
1262	3	0	<45	Bachelor	20.2	79	82	3	1	0.75
1263	3	0	<45	Bachelor	20.2	77	78	1	1	0.85
1264	3	0	<45	Bachelor	16.4	66.5	86	1	0.617	0.9
1265	3	1	<45	Bachelor	21.2	83	78	4	0.921	0.95
1266	3	1	<45	Bachelor	20.5	70	88	1	1	0.8
1267	3	0	<45	Bachelor	27	78	82	2	1	1
1268	3	1	<45	Bachelor	28	81	85	5	1	0.7
1269	3	1	<45	Bachelor	23.6	78	80	1	0.914	0.9
1270	3	1	<45	Bachelor	27.6	85	93	10	0.914	0.9
1271	3	1	<45	Bachelor	29.9	96	73	6	1	0.85
1272	3	1	<45	Bachelor	24.1	72	100	1	1	0.8
1273	3	1	<45	Bachelor	22.6	78	92	1	1	0.9
1274	3	1	<45	Bachelor	20.6	66	77	1	1	0.8
1275	3	1	<45	Bachelor	44.8	106	90	13	0.881	0.9
1276	3	1	<45	Bachelor	20.8	69	86	3	0.914	0.85
1277	3	1	<45	Bachelor	27.2	83	95	8	1	0.9
1278	3	0	<45	Bachelor	27.4	86	102	5	1	0.75
1279	3	0	<45	Bachelor	23.2	70	87	1	0.914	0.85
1280	3	1	<45	Bachelor	21.1	70	75	1	0.914	0.8
1281	3	1	<45	Bachelor	24.7	76	99	4	0.914	0.85
1282	3	1	<45	Bachelor	19	81	92	6	0.914	0.9
1283	3	1	<45	Bachelor	18.7	65	76	3	1	0.9
1284	3	0	<45	Bachelor	33.6	103	93	10	0.881	0.85
1285	3	0	<45	Bachelor	20.4	73	73	0	1	0.9
1286	3	1	<45	Bachelor	18.3	66	88	1	1	0.75
1287	3	0	<45	Bachelor	20.2	70	67	1	1	0.85
1288	3	1	<45	Bachelor	22.9	80	78	3	1	0.9
1289	3	1	<45	Bachelor	25.1	89	89	6	1	0.85
1290	3	1	<45	Bachelor	23.6	73	102	8	0.914	0.65
1291	3	1	<45	Bachelor	21	76	99	6	1	0.65
1292	3	1	<45	Bachelor	34.6	92	95	8	0.881	0.8
1293	3	1	<45	Bachelor	17.6	60	71	1	1	0.85
1294	3	1	<45	Bachelor	28.4	84	100	8	1	0.7
1295	3	1	<45	Bachelor	20	57	95	8	0.914	0.8
1296	3	1	<45	Bachelor	19.2	63	80	1	0.921	0.85
1297	3	1	<45	Bachelor	27.8	91	105	8	1	0.9
1298	3	1	<45	Bachelor	23.9	83	71	4	1	0.7
1299	3	1	<45	Bachelor	27.5	83	93	10	0.835	0.9
1300	3	1	<45	Bachelor	24.4	86	90	4	0.866	0.75
1301	3	1	<45	Bachelor	17.7	71	79	1	1	0.8
1302	3	1	<45	Bachelor	19.2	73	78	1	1	0.6
1303	3	1	<45	Bachelor	22	80	83	7	0.835	0.6
1304	3	1	<45	Bachelor	27.6	89	88	9	0.921	0.8
1305	3	1	<45	Bachelor	18.4	66	83	1	0.835	0.85
1306	3	1	<45	Bachelor	24	79	81	4	0.921	0.8
1307	3	0	<45	Bachelor	21.5	77	88	6	1	0.9
1308	3	1	<45	Bachelor	23	75	93	11	0.914	0.5
1309	3	1	<45	Bachelor	35.8	111	95	10	0.795	0.7
1310	3	1	<45	Bachelor	26.4	87	91	5	0.914	0.7
1311	3	1	<45	Bachelor	29.2	92	92	6	0.835	0.6
1312	3	1	<45	Bachelor	25.2	81	83	10	0.914	0.9
1313	3	1	<45	Bachelor	30.3	90	75	12	0.914	0.7
1314	3	1	<45	Bachelor	25.2	85	102	15	0.914	0.9
1315	3	1	<45	Bachelor	19.9	73	69	1	0.69	0.6
1316	3	1	<45	Bachelor	32.8	89	96	10	1	0.7
1317	3	0	<45	Bachelor	17.1	60	91	6	0.921	0.95
1318	3	1	<45	Bachelor	23.6	73	75	1	0.914	0.9
1319	3	1	<45	Bachelor	21.2	70	83	6	1	0.75
1320	3	1	<45	Bachelor	23.3	76	85	6	0.921	0.75
1321	3	1	<45	Bachelor	26.2	84	102	15	0.835	0.8
1322	3	1	<45	Bachelor	21.5	66	83	8	0.835	0.8
1323	3	1	<45	Bachelor	22.3	78	85	4	0.835	0.75
1324	3	1	<45	Bachelor	21.8	73	85	4	1	0.7
1325	3	1	<45	Bachelor	17.3	56	87	6	0.914	0.7
1326	3	0	<45	Bachelor	25.4	80	103	9	1	0.8
1327	3	1	<45	Bachelor	27.5	74	98	7	0.914	0.9
1328	3	1	<45	Bachelor	21.8	70	88	3	0.921	0.85
1329	3	1	<45	Bachelor	20.2	64	77	1	1	1
1330	3	1	<45	Bachelor	21.5	61	79	1	1	0.9
1331	3	1	<45	Bachelor	25.1	74	69	2	0.78	0.85
1332	3	1	<45	Bachelor	30.3	91	104	18	0.835	0.95
1333	3	1	<45	Bachelor	20.9	70	79	1	1	0.98
1334	3	1	<45	Bachelor	24	71	99	11	0.835	0.85
1335	3	1	<45	Bachelor	23.6	76	83	6	1	0.8
1336	3	1	<45	Bachelor	20.8	64	89	6	1	0.8
